# Supplementary material for: Hexa-μ2-bromido-μ4-oxo-tetra­kis[(nicotine)copper(II)]
Source: Acta Crystallogr Sect E Struct Rep Online. 2008 Jun 25;64(Pt 7):m958–9. doi: 10.1107/S1600536808018473 (PMC2961882; doi:10.1107/S1600536808018473)
Supplement: Supplementary file 1 [file e-64-0m958-sup1.cif]

##############################################################################
###                                                                        ###
###        Electronic paper (Acta Crystallographica Section E)             ###
###                                                                        ###
##############################################################################
#                                                                            #
# This CIF contains the data in a paper accepted for publication in Acta     #
# Crystallographica Section E. It conforms to the requirements of Notes      #
# for Authors for Section E, and has been peer reviewed under the auspices   #
# of the IUCr Commission on Journals.                                        #
#                                                                            #
# Full details of the Crystallographic Information File format               #
# are given in the paper "The Crystallographic Information File (CIF):       #
# a New Standard Archive File for Crystallography" by S. R. Hall, F. H.      #
# Allen and I. D. Brown [Acta Cryst. (1991), A47, 655-685].                  #
#                                                                            #
# The current version of the core CIF dictionary is obtainable from          #
# ftp://ftp.iucr.org/pub/cif_core.dic. The current version number is 2.4.    #
#                                                                            #
# Software is freely available for graphical display of the structure(s) in  #
# this CIF.  For information consult the CIF home page http://www.iucr.org/  #
# cif/home.html                                                              #
#                                                                            #
# This file may be used for bona fide research purposes within the           #
# scientific community so long as proper attribution is given to the journal # 
# article from which it was obtained.                                        #
#                                                                            #
##############################################################################
                                             
data_I
_audit_creation_method     SHELXL-97
_chemical_name_systematic
;
hexa-\m~2~-bromido-\m~4~-oxo-tetrakis{[3-(1-methyl-2-pyrrolidinyl)pyridine-\
\kN]copper(II)}
;
_chemical_name_common
;
Hexa-\m~2~-bromido-\m~4~-oxo-tetrakis[(nicotine)copper(II)]
;
_chemical_formula_moiety     'C40 H56 Br6 Cu4 N8 O'
_chemical_formula_sum     'C40 H56 Br6 Cu4 N8 O'
_chemical_formula_iupac     '[Cu4 Br6 O (C10 H14 N2)4]'
_chemical_formula_weight     1398.55
_chemical_melting_point     ?
_symmetry_cell_setting     'Monoclinic'
_symmetry_space_group_name_H-M     'P 21'
_symmetry_space_group_name_Hall     'P 2yb'
loop_
    _symmetry_equiv_pos_as_xyz
    'x, y, z'
    '-x, y+1/2, -z'
_cell_length_a     12.9505(5)
_cell_length_b     13.2850(3)
_cell_length_c     14.2555(2)
_cell_angle_alpha     90.00
_cell_angle_beta     92.221(2)
_cell_angle_gamma     90.00
_cell_volume     2450.78(11)
_cell_formula_units_Z     2
_cell_measurement_reflns_used     8714
_cell_measurement_theta_min     2.13
_cell_measurement_theta_max     26.42
_cell_measurement_temperature     123(2)
_exptl_crystal_description     'block'
_exptl_crystal_colour     'dark brown'
_exptl_crystal_size_max     0.20
_exptl_crystal_size_mid     0.16
_exptl_crystal_size_min     0.14
_exptl_crystal_density_diffrn     1.895
_exptl_crystal_density_meas     ?
_exptl_crystal_density_method     'not measured'
_exptl_crystal_F_000     1372
_exptl_absorpt_coefficient_mu     6.643
_exptl_absorpt_correction_type     'multi-scan'
_exptl_absorpt_process_details     '(SADABS; Bruker, 2000)'
_exptl_absorpt_correction_T_min     0.29
_exptl_absorpt_correction_T_max     0.40
_exptl_special_details
;
;
_diffrn_ambient_temperature     123(2)
_diffrn_radiation_type     'MoK\a'
_diffrn_radiation_wavelength     0.71073
_diffrn_radiation_source     'sealed tube'
_diffrn_radiation_monochromator     'graphite'
_diffrn_measurement_device_type     'Bruker SMART APEXII CCD'
_diffrn_measurement_method     '\f and \w'
_diffrn_detector_area_resol_mean     ?
_diffrn_reflns_number     22605
_diffrn_reflns_av_R_equivalents     0.0436
_diffrn_reflns_av_sigmaI/netI     0.0627
_diffrn_reflns_theta_min     1.43
_diffrn_reflns_theta_max     26.00
_diffrn_reflns_theta_full     26.00
_diffrn_measured_fraction_theta_max     1.000
_diffrn_measured_fraction_theta_full     1.000
_diffrn_reflns_limit_h_min     -15
_diffrn_reflns_limit_h_max     15
_diffrn_reflns_limit_k_min     -16
_diffrn_reflns_limit_k_max     16
_diffrn_reflns_limit_l_min     -17
_diffrn_reflns_limit_l_max     17
_diffrn_standards_number     ?
_diffrn_standards_interval_count     ?
_diffrn_standards_interval_time     ?
_diffrn_standards_decay_%     ?
_refine_special_details
;
Refinement of <i>F</i>^2^ against ALL reflections. The weighted <i>R</i>-factor
<i>wR</i> and goodness of fit <i>S</i> are based on <i>F</i>^2^, conventional
<i>R</i>-factors <i>R</i> are based on <i>F</i>, with <i>F</i> set to zero for
negative <i>F</i>^2^. The threshold expression of <i>F</i>^2^ >
\s(<i>F</i>^2^) is used only for calculating <i>R</i>-factors(gt) <i>etc</i>.
and is not relevant to the choice of reflections for refinement.
<i>R</i>-factors based on <i>F</i>^2^ are statistically about twice as large
as those based on <i>F</i>, and <i>R</i>- factors based on ALL data will be
even larger.
;
_reflns_number_total     9345
_reflns_number_gt     8124
_reflns_threshold_expression     I>2\s(I)
_refine_ls_structure_factor_coef     Fsqd
_refine_ls_matrix_type     full
_refine_ls_R_factor_all     0.0608
_refine_ls_R_factor_gt     0.0523
_refine_ls_wR_factor_gt     0.1206
_refine_ls_wR_factor_ref     0.1225
_refine_ls_goodness_of_fit_ref     1.083
_refine_ls_restrained_S_all     1.083
_refine_ls_number_reflns     9345
_refine_ls_number_parameters     536
_refine_ls_number_restraints     1
_refine_ls_hydrogen_treatment     constr
_refine_ls_weighting_scheme     calc
_refine_ls_weighting_details
                  'w=1/[\s^2^(Fo^2^)+(0.07P)^2^+1.99P] where P=(Fo^2^+2Fc^2^)/3'
_atom_sites_solution_hydrogens     geom
_atom_sites_solution_primary     direct
_atom_sites_solution_secondary     difmap
_refine_ls_shift/su_max     0.000
_refine_ls_shift/su_mean     0.000
_refine_diff_density_max     0.639
_refine_diff_density_min     -0.816
_refine_ls_extinction_method     none
_refine_ls_extinction_coef     ?
_refine_ls_abs_structure_details     'Flack (1983), 4309 Friedel pairs'
_refine_ls_abs_structure_Flack     0.058(15)
loop_
    _atom_type_symbol
    _atom_type_description
    _atom_type_scat_dispersion_real
    _atom_type_scat_dispersion_imag
    _atom_type_scat_source
    'C' 'C' 0.0033 0.0016
                         'International Tables Vol C Tables 4.2.6.8 and 6.1.1.4'
    'H' 'H' 0.0000 0.0000
                         'International Tables Vol C Tables 4.2.6.8 and 6.1.1.4'
    'N' 'N' 0.0061 0.0033
                         'International Tables Vol C Tables 4.2.6.8 and 6.1.1.4'
    'O' 'O' 0.0106 0.0060
                         'International Tables Vol C Tables 4.2.6.8 and 6.1.1.4'
    'Cu' 'Cu' 0.3201 1.2651
                         'International Tables Vol C Tables 4.2.6.8 and 6.1.1.4'
    'Br' 'Br' -0.2901 2.4595
                         'International Tables Vol C Tables 4.2.6.8 and 6.1.1.4'
_computing_data_collection     'APEX2 (Bruker, 2004)'
_computing_cell_refinement     'SAINT (Bruker, 2004)'
_computing_data_reduction     'SAINT (Bruker, 2004)'
_computing_structure_solution     'SHELXS97 (Sheldrick, 2008)'
_computing_structure_refinement     'SHELXL97 (Sheldrick, 2008)'
_computing_molecular_graphics     'SHELXL97 (Sheldrick, 2008)'
_computing_publication_material
                            'SHELXL97 (Sheldrick, 2008) and PLATON (Spek, 2003)'
loop_
    _atom_site_type_symbol
    _atom_site_label
    _atom_site_fract_x
    _atom_site_fract_y
    _atom_site_fract_z
    _atom_site_U_iso_or_equiv
    _atom_site_adp_type
    _atom_site_calc_flag
    _atom_site_refinement_flags
    _atom_site_occupancy
    _atom_site_disorder_assembly
    _atom_site_disorder_group
    Br Br1 0.28823(7) 0.58585(6) 0.76809(6) 0.02612(19) Uani d . 1 . .
    Br Br2 0.01897(6) 0.79441(7) 0.75355(6) 0.0291(2) Uani d . 1 . .
    Br Br3 0.25573(7) 0.84149(7) 0.95621(6) 0.0305(2) Uani d . 1 . .
    Br Br4 0.22450(7) 0.78513(7) 0.52996(6) 0.02774(19) Uani d . 1 . .
    Br Br5 0.48949(6) 0.84084(7) 0.72986(6) 0.03022(19) Uani d . 1 . .
    Br Br6 0.23762(7) 1.04233(7) 0.72339(7) 0.0336(2) Uani d . 1 . .
    C C1 0.1183(7) 0.6417(7) 1.0069(5) 0.0247(18) Uani d . 1 . .
    H H1A 0.1583 0.6947 1.0344 0.030 Uiso calc R 1 . .
    C C2 0.0695(7) 0.5719(8) 1.0658(7) 0.033(2) Uani d . 1 . .
    C C3 -0.0037(10) 0.5038(8) 1.0229(8) 0.051(3) Uani d . 1 . .
    H H3A -0.0480 0.4654 1.0606 0.061 Uiso calc R 1 . .
    C C4 -0.0096(8) 0.4941(9) 0.9250(8) 0.048(3) Uani d . 1 . .
    H H4A -0.0492 0.4417 0.8960 0.057 Uiso calc R 1 . .
    C C5 0.0429(7) 0.5616(7) 0.8717(7) 0.030(2) Uani d . 1 . .
    H H5A 0.0341 0.5590 0.8053 0.036 Uiso calc R 1 . .
    C C6 0.0778(8) 0.5910(8) 1.1674(7) 0.041(2) Uani d . 1 . .
    H H6A 0.0488 0.5315 1.2004 0.049 Uiso calc R 1 . .
    C C7 0.1780(8) 0.6407(9) 1.2997(7) 0.041(2) Uani d . 1 . .
    H H7A 0.1709 0.5840 1.3441 0.049 Uiso calc R 1 . .
    H H7B 0.2391 0.6815 1.3191 0.049 Uiso calc R 1 . .
    C C8 0.0844(7) 0.7018(7) 1.2933(6) 0.031(2) Uani d . 1 . .
    H H8A 0.1032 0.7739 1.2986 0.038 Uiso calc R 1 . .
    H H8B 0.0400 0.6850 1.3461 0.038 Uiso calc R 1 . .
    C C9 0.0258(9) 0.6846(9) 1.2030(8) 0.046(3) Uani d . 1 . .
    H H9A 0.0332 0.7419 1.1594 0.055 Uiso calc R 1 . .
    H H9B -0.0485 0.6728 1.2130 0.055 Uiso calc R 1 . .
    C C10 0.2290(8) 0.5007(8) 1.2051(7) 0.038(2) Uani d . 1 . .
    H H10A 0.1901 0.4598 1.2487 0.057 Uiso calc R 1 . .
    H H10B 0.3015 0.5043 1.2272 0.057 Uiso calc R 1 . .
    H H10C 0.2247 0.4701 1.1425 0.057 Uiso calc R 1 . .
    C C11 0.5028(7) 0.5877(8) 0.6410(6) 0.035(2) Uani d . 1 . .
    H H11A 0.5097 0.5943 0.7073 0.042 Uiso calc R 1 . .
    C C12 0.5629(8) 0.5209(7) 0.5960(7) 0.036(2) Uani d . 1 . .
    C C13 0.5644(7) 0.5044(8) 0.4954(7) 0.034(2) Uani d . 1 . .
    H H13A 0.6071 0.4565 0.4662 0.041 Uiso calc R 1 . .
    C C14 0.4928(8) 0.5699(9) 0.4459(7) 0.047(3) Uani d . 1 . .
    H H14A 0.4852 0.5675 0.3794 0.056 Uiso calc R 1 . .
    C C15 0.4327(8) 0.6395(9) 0.4991(7) 0.043(3) Uani d . 1 . .
    H H15A 0.3895 0.6853 0.4647 0.052 Uiso calc R 1 . .
    C C16 0.6298(7) 0.4506(8) 0.6531(7) 0.036(2) Uani d . 1 . .
    H H16A 0.6740 0.4120 0.6097 0.044 Uiso calc R 1 . .
    C C17 0.7272(11) 0.4266(9) 0.7973(8) 0.053(3) Uani d . 1 . .
    H H17A 0.7511 0.4612 0.8557 0.063 Uiso calc R 1 . .
    H H17B 0.7824 0.3811 0.7766 0.063 Uiso calc R 1 . .
    C C18 0.6280(9) 0.3701(8) 0.8109(7) 0.046(3) Uani d . 1 . .
    H H18A 0.5875 0.4030 0.8598 0.056 Uiso calc R 1 . .
    H H18B 0.6428 0.2999 0.8305 0.056 Uiso calc R 1 . .
    C C19 0.5671(9) 0.3718(8) 0.7151(8) 0.048(3) Uani d . 1 . .
    H H19A 0.4951 0.3946 0.7227 0.058 Uiso calc R 1 . .
    H H19B 0.5660 0.3042 0.6858 0.058 Uiso calc R 1 . .
    C C20 0.7870(8) 0.5561(10) 0.6860(9) 0.053(3) Uani d . 1 . .
    H H20A 0.8067 0.5264 0.6264 0.080 Uiso calc R 1 . .
    H H20B 0.8451 0.5513 0.7319 0.080 Uiso calc R 1 . .
    H H20C 0.7687 0.6270 0.6762 0.080 Uiso calc R 1 . .
    C C21 -0.0384(8) 0.9135(10) 0.5492(8) 0.048(3) Uani d . 1 . .
    H H21A -0.0547 0.8500 0.5757 0.057 Uiso calc R 1 . .
    C C22 -0.1084(9) 0.9577(10) 0.4939(7) 0.045(3) Uani d . 1 . .
    C C23 -0.0812(7) 1.0480(8) 0.4511(7) 0.035(2) Uani d . 1 . .
    H H23A -0.1274 1.0782 0.4060 0.042 Uiso calc R 1 . .
    C C24 0.0026(8) 1.0890(9) 0.4715(7) 0.045(3) Uani d . 1 . .
    H H24A 0.0172 1.1521 0.4435 0.054 Uiso calc R 1 . .
    C C25 0.0777(7) 1.0463(8) 0.5346(6) 0.033(2) Uani d . 1 . .
    H H25A 0.1406 1.0796 0.5515 0.039 Uiso calc R 1 . .
    C C26 -0.2124(9) 0.9171(8) 0.4718(7) 0.048(3) Uani d . 1 . .
    H H26A -0.2532 0.9636 0.4294 0.058 Uiso calc R 1 . .
    C C27 -0.2737(10) 0.8910(10) 0.5626(9) 0.057(3) Uani d . 1 . .
    H H27A -0.3146 0.9489 0.5844 0.068 Uiso calc R 1 . .
    H H27B -0.2275 0.8662 0.6145 0.068 Uiso calc R 1 . .
    C C28 -0.3466(7) 0.8022(8) 0.5179(7) 0.036(2) Uani d . 1 . .
    H H28A -0.3459 0.7439 0.5612 0.043 Uiso calc R 1 . .
    H H28B -0.4186 0.8268 0.5107 0.043 Uiso calc R 1 . .
    C C29 -0.3103(8) 0.7697(9) 0.4250(8) 0.043(2) Uani d . 1 . .
    H H29A -0.3540 0.7985 0.3732 0.051 Uiso calc R 1 . .
    H H29B -0.3104 0.6954 0.4194 0.051 Uiso calc R 1 . .
    C C30 -0.1700(9) 0.8187(8) 0.3300(8) 0.047(3) Uani d . 1 . .
    H H30A -0.0999 0.8460 0.3263 0.070 Uiso calc R 1 . .
    H H30B -0.2188 0.8630 0.2957 0.070 Uiso calc R 1 . .
    H H30C -0.1726 0.7513 0.3020 0.070 Uiso calc R 1 . .
    C C31 0.3732(8) 1.0704(7) 0.9282(8) 0.039(2) Uani d . 1 . .
    H H31A 0.3001 1.0659 0.9290 0.047 Uiso calc R 1 . .
    C C32 0.4159(9) 1.1595(8) 0.9843(8) 0.044(3) Uani d . 1 . .
    C C33 0.5149(8) 1.1545(8) 0.9841(8) 0.045(3) Uani d . 1 . .
    H H33 0.5517 1.1955 1.0286 0.054 Uiso calc R 1 . .
    C C34 0.5729(7) 1.0972(10) 0.9273(7) 0.045(3) Uani d . 1 . .
    H H34A 0.6423 1.1153 0.9164 0.054 Uiso calc R 1 . .
    C C35 0.5316(9) 1.0155(9) 0.8872(9) 0.052(3) Uani d . 1 . .
    H H35A 0.5729 0.9644 0.8610 0.063 Uiso calc R 1 . .
    C C36 0.3478(8) 1.2254(9) 1.0366(7) 0.041(2) Uani d . 1 . .
    H H36A 0.3857 1.2900 1.0485 0.049 Uiso calc R 1 . .
    C C37 0.1705(8) 1.2749(8) 1.0538(6) 0.038(2) Uani d . 1 . .
    H H37A 0.1051 1.2396 1.0367 0.045 Uiso calc R 1 . .
    H H37B 0.1579 1.3483 1.0553 0.045 Uiso calc R 1 . .
    C C38 0.2208(9) 1.2342(9) 1.1539(7) 0.046(3) Uani d . 1 . .
    H H38A 0.2344 1.2908 1.1978 0.055 Uiso calc R 1 . .
    H H38B 0.1740 1.1856 1.1834 0.055 Uiso calc R 1 . .
    C C39 0.3163(9) 1.1860(9) 1.1298(9) 0.051(3) Uani d . 1 . .
    H H39A 0.3065 1.1121 1.1263 0.061 Uiso calc R 1 . .
    H H39B 0.3709 1.2005 1.1784 0.061 Uiso calc R 1 . .
    C C40 0.2600(8) 1.3053(9) 0.9133(7) 0.042(2) Uani d . 1 . .
    H H40A 0.3136 1.2742 0.8763 0.062 Uiso calc R 1 . .
    H H40B 0.2805 1.3741 0.9301 0.062 Uiso calc R 1 . .
    H H40C 0.1947 1.3068 0.8762 0.062 Uiso calc R 1 . .
    Cu Cu1 0.18408(8) 0.72680(8) 0.82869(7) 0.0265(2) Uani d . 1 . .
    Cu Cu2 0.34250(8) 0.73347(8) 0.66603(7) 0.0249(2) Uani d . 1 . .
    Cu Cu3 0.15501(8) 0.88478(8) 0.66313(7) 0.0257(2) Uani d . 1 . .
    Cu Cu4 0.33722(8) 0.90983(8) 0.81346(7) 0.0276(2) Uani d . 1 . .
    N N1 0.1092(6) 0.6345(6) 0.9127(5) 0.0299(16) Uani d . 1 . .
    N N2 0.1845(8) 0.6041(8) 1.2003(7) 0.052(2) Uani d . 1 . .
    N N3 0.4330(6) 0.6449(7) 0.5918(5) 0.0346(19) Uani d . 1 . .
    N N4 0.6961(7) 0.5007(7) 0.7219(6) 0.039(2) Uani d . 1 . .
    N N5 0.0533(6) 0.9531(7) 0.5697(5) 0.0324(18) Uani d . 1 . .
    N N6 -0.1965(6) 0.8129(7) 0.4240(6) 0.038(2) Uani d . 1 . .
    N N7 0.4085(7) 1.0081(6) 0.8855(6) 0.038(2) Uani d . 1 . .
    N N8 0.2476(7) 1.2506(8) 0.9930(6) 0.046(2) Uani d . 1 . .
    O O1 0.2551(5) 0.8122(5) 0.7435(4) 0.0287(13) Uani d . 1 . .
loop_
    _atom_site_aniso_label
    _atom_site_aniso_U_11
    _atom_site_aniso_U_22
    _atom_site_aniso_U_33
    _atom_site_aniso_U_12
    _atom_site_aniso_U_13
    _atom_site_aniso_U_23
    Br1 0.0274(4) 0.0272(4) 0.0235(4) 0.0058(3) -0.0023(3) -0.0028(3)
    Br2 0.0265(4) 0.0342(5) 0.0260(4) 0.0033(4) -0.0049(3) -0.0022(4)
    Br3 0.0380(5) 0.0280(4) 0.0250(4) 0.0050(4) -0.0059(3) -0.0036(4)
    Br4 0.0294(4) 0.0312(4) 0.0222(4) 0.0008(4) -0.0041(3) 0.0007(4)
    Br5 0.0246(4) 0.0349(5) 0.0309(4) -0.0007(4) -0.0019(3) -0.0025(4)
    Br6 0.0358(5) 0.0292(5) 0.0346(5) 0.0034(4) -0.0126(4) -0.0033(4)
    C1 0.034(5) 0.028(4) 0.012(3) -0.002(4) -0.008(3) -0.008(3)
    C2 0.024(4) 0.039(6) 0.036(5) -0.003(4) 0.005(4) -0.012(4)
    C3 0.077(8) 0.030(5) 0.047(6) 0.012(6) 0.011(6) -0.022(5)
    C4 0.035(6) 0.051(7) 0.058(7) -0.016(5) 0.008(5) -0.011(6)
    C5 0.024(4) 0.032(5) 0.036(5) -0.008(4) 0.018(4) -0.018(4)
    C6 0.052(6) 0.041(6) 0.031(5) -0.018(5) 0.013(4) 0.008(4)
    C7 0.047(6) 0.045(6) 0.030(5) 0.010(5) -0.005(4) 0.000(4)
    C8 0.035(5) 0.030(5) 0.030(4) -0.013(4) 0.004(4) 0.004(4)
    C9 0.042(6) 0.054(7) 0.040(5) -0.012(5) -0.006(5) -0.005(5)
    C10 0.031(5) 0.045(6) 0.038(5) 0.021(4) -0.007(4) -0.001(4)
    C11 0.027(4) 0.061(7) 0.016(4) 0.005(5) -0.006(3) -0.009(4)
    C12 0.036(5) 0.032(5) 0.040(5) 0.012(4) -0.013(4) -0.004(4)
    C13 0.022(4) 0.037(5) 0.044(6) 0.002(4) 0.005(4) -0.012(4)
    C14 0.048(6) 0.056(7) 0.036(5) 0.020(5) 0.008(5) -0.013(5)
    C15 0.033(5) 0.060(7) 0.036(5) 0.014(5) 0.005(4) -0.011(5)
    C16 0.033(5) 0.035(5) 0.039(5) 0.019(4) -0.010(4) -0.013(4)
    C17 0.082(9) 0.038(6) 0.036(5) 0.006(6) -0.008(6) 0.024(5)
    C18 0.068(7) 0.036(6) 0.034(5) -0.029(5) -0.004(5) 0.007(4)
    C19 0.044(6) 0.037(6) 0.062(7) -0.001(5) -0.010(5) 0.008(5)
    C20 0.036(6) 0.065(8) 0.060(7) 0.014(6) 0.017(5) 0.043(6)
    C21 0.041(6) 0.056(7) 0.046(6) -0.006(5) 0.000(5) 0.025(5)
    C22 0.044(6) 0.058(7) 0.033(5) 0.014(5) -0.005(5) 0.000(5)
    C23 0.032(5) 0.039(5) 0.034(5) 0.013(4) -0.012(4) -0.020(4)
    C24 0.034(5) 0.056(7) 0.044(6) 0.017(5) -0.006(5) 0.021(5)
    C25 0.028(5) 0.038(5) 0.032(4) 0.022(4) -0.006(4) -0.003(4)
    C26 0.064(8) 0.041(6) 0.038(5) 0.019(6) -0.023(5) 0.005(5)
    C27 0.053(7) 0.059(8) 0.059(7) 0.001(6) 0.013(6) -0.014(6)
    C28 0.032(5) 0.044(6) 0.032(5) -0.007(4) 0.006(4) -0.012(4)
    C29 0.037(5) 0.042(6) 0.049(6) -0.008(5) -0.002(4) -0.013(5)
    C30 0.058(7) 0.032(6) 0.049(6) -0.006(5) -0.010(5) -0.002(4)
    C31 0.035(5) 0.022(5) 0.062(7) -0.003(4) 0.008(5) -0.002(5)
    C32 0.051(7) 0.030(5) 0.048(6) 0.015(5) -0.022(5) -0.009(5)
    C33 0.042(6) 0.043(6) 0.047(6) 0.018(5) -0.023(5) -0.002(5)
    C34 0.012(4) 0.089(9) 0.036(5) -0.003(5) 0.001(4) -0.015(6)
    C35 0.036(6) 0.054(7) 0.066(8) -0.014(5) -0.004(5) -0.033(6)
    C36 0.038(5) 0.046(6) 0.037(5) -0.003(5) -0.006(4) -0.012(5)
    C37 0.036(5) 0.045(6) 0.033(5) 0.012(5) 0.017(4) 0.008(4)
    C38 0.057(7) 0.053(7) 0.027(5) -0.010(6) -0.009(4) 0.011(5)
    C39 0.043(6) 0.045(6) 0.064(7) -0.017(5) -0.003(5) 0.009(6)
    C40 0.041(5) 0.053(7) 0.033(5) 0.014(5) 0.018(4) -0.008(4)
    Cu1 0.0317(5) 0.0242(5) 0.0233(5) 0.0076(5) -0.0020(4) -0.0027(4)
    Cu2 0.0231(5) 0.0273(5) 0.0242(5) 0.0048(4) -0.0024(4) -0.0038(4)
    Cu3 0.0272(5) 0.0249(5) 0.0243(5) 0.0030(4) -0.0068(4) -0.0012(4)
    Cu4 0.0290(6) 0.0259(6) 0.0273(5) -0.0001(4) -0.0066(4) -0.0060(4)
    N1 0.028(4) 0.029(4) 0.032(4) 0.000(3) -0.001(3) 0.000(3)
    N2 0.060(6) 0.049(6) 0.047(5) 0.016(5) 0.008(5) -0.007(4)
    N3 0.031(4) 0.043(5) 0.031(4) 0.009(4) 0.023(3) 0.016(3)
    N4 0.041(5) 0.044(5) 0.030(4) -0.004(4) -0.012(4) 0.017(4)
    N5 0.030(4) 0.047(5) 0.020(3) 0.002(4) 0.002(3) 0.005(3)
    N6 0.031(4) 0.048(5) 0.037(4) 0.012(4) 0.004(3) 0.011(4)
    N7 0.047(5) 0.021(4) 0.045(5) -0.001(4) -0.016(4) -0.008(4)
    N8 0.042(5) 0.059(6) 0.036(4) 0.022(4) 0.001(4) -0.021(4)
    O1 0.032(3) 0.028(3) 0.026(3) 0.000(2) -0.005(2) -0.005(2)
_geom_special_details
;
All e.s.d.'s (except the e.s.d. in the dihedral angle between two l.s. planes)
are estimated using the full covariance matrix. The cell e.s.d.'s are taken
into account individually in the estimation of e.s.d.'s in distances, angles
and torsion angles; correlations between e.s.d.'s in cell parameters are only
used when they are defined by crystal symmetry. An approximate (isotropic)
treatment of cell e.s.d.'s is used for estimating e.s.d.'s involving l.s.
planes.
;
loop_
    _geom_bond_atom_site_label_1
    _geom_bond_atom_site_label_2
    _geom_bond_site_symmetry_2
    _geom_bond_distance
    _geom_bond_publ_flag
    Br1 Cu1 . 2.4824(13) ?
    Br1 Cu2 . 2.5565(14) ?
    Br2 Cu1 . 2.5197(13) ?
    Br2 Cu3 . 2.5264(14) ?
    Br3 Cu4 . 2.4991(15) ?
    Br3 Cu1 . 2.5212(13) ?
    Br4 Cu3 . 2.5097(13) ?
    Br4 Cu2 . 2.5178(12) ?
    Br5 Cu4 . 2.5162(14) ?
    Br5 Cu2 . 2.5203(14) ?
    Br6 Cu3 . 2.4883(14) ?
    Br6 Cu4 . 2.5066(14) ?
    C1 N1 . 1.348(10) ?
    C1 C2 . 1.416(13) ?
    C1 H1A . 0.9500 ?
    C2 C3 . 1.430(15) ?
    C2 C6 . 1.471(13) ?
    C3 C4 . 1.401(16) ?
    C3 H3A . 0.9500 ?
    C4 C5 . 1.371(15) ?
    C4 H4A . 0.9500 ?
    C5 N1 . 1.406(11) ?
    C5 H5A . 0.9500 ?
    C6 N2 . 1.453(14) ?
    C6 C9 . 1.510(16) ?
    C6 H6A . 1.0000 ?
    C7 C8 . 1.459(14) ?
    C7 N2 . 1.503(13) ?
    C7 H7A . 0.9900 ?
    C7 H7B . 0.9900 ?
    C8 C9 . 1.486(13) ?
    C8 H8A . 0.9900 ?
    C8 H8B . 0.9900 ?
    C9 H9A . 0.9900 ?
    C9 H9B . 0.9900 ?
    C10 N2 . 1.490(14) ?
    C10 H10A . 0.9800 ?
    C10 H10B . 0.9800 ?
    C10 H10C . 0.9800 ?
    C11 N3 . 1.355(12) ?
    C11 C12 . 1.358(14) ?
    C11 H11A . 0.9500 ?
    C12 C13 . 1.451(14) ?
    C12 C16 . 1.494(12) ?
    C13 C14 . 1.437(15) ?
    C13 H13A . 0.9500 ?
    C14 C15 . 1.443(14) ?
    C14 H14A . 0.9500 ?
    C15 N3 . 1.324(12) ?
    C15 H15A . 0.9500 ?
    C16 N4 . 1.441(12) ?
    C16 C19 . 1.611(16) ?
    C16 H16A . 1.0000 ?
    C17 N4 . 1.501(11) ?
    C17 C18 . 1.507(17) ?
    C17 H17A . 0.9900 ?
    C17 H17B . 0.9900 ?
    C18 C19 . 1.550(14) ?
    C18 H18A . 0.9900 ?
    C18 H18B . 0.9900 ?
    C19 H19A . 0.9900 ?
    C19 H19B . 0.9900 ?
    C20 N4 . 1.495(13) ?
    C20 H20A . 0.9800 ?
    C20 H20B . 0.9800 ?
    C20 H20C . 0.9800 ?
    C21 C22 . 1.316(15) ?
    C21 N5 . 1.321(14) ?
    C21 H21A . 0.9500 ?
    C22 C23 . 1.397(17) ?
    C22 C26 . 1.474(17) ?
    C23 C24 . 1.239(15) ?
    C23 H23A . 0.9500 ?
    C24 C25 . 1.419(12) ?
    C24 H24A . 0.9500 ?
    C25 N5 . 1.377(14) ?
    C25 H25A . 0.9500 ?
    C26 N6 . 1.561(14) ?
    C26 C27 . 1.583(17) ?
    C26 H26A . 1.0000 ?
    C27 C28 . 1.625(16) ?
    C27 H27A . 0.9900 ?
    C27 H27B . 0.9900 ?
    C28 C29 . 1.488(14) ?
    C28 H28A . 0.9900 ?
    C28 H28B . 0.9900 ?
    C29 N6 . 1.582(13) ?
    C29 H29A . 0.9900 ?
    C29 H29B . 0.9900 ?
    C30 N6 . 1.399(14) ?
    C30 H30A . 0.9800 ?
    C30 H30B . 0.9800 ?
    C30 H30C . 0.9800 ?
    C31 N7 . 1.133(13) ?
    C31 C32 . 1.520(14) ?
    C31 H31A . 0.9500 ?
    C32 C33 . 1.285(16) ?
    C32 C36 . 1.467(15) ?
    C33 C34 . 1.358(15) ?
    C33 H33 . 0.9500 ?
    C34 C35 . 1.329(16) ?
    C34 H34A . 0.9500 ?
    C35 N7 . 1.596(14) ?
    C35 H35A . 0.9500 ?
    C36 N8 . 1.456(13) ?
    C36 C39 . 1.499(15) ?
    C36 H36A . 1.0000 ?
    C37 N8 . 1.384(12) ?
    C37 C38 . 1.637(13) ?
    C37 H37A . 0.9900 ?
    C37 H37B . 0.9900 ?
    C38 C39 . 1.446(17) ?
    C38 H38A . 0.9900 ?
    C38 H38B . 0.9900 ?
    C39 H39A . 0.9900 ?
    C39 H39B . 0.9900 ?
    C40 N8 . 1.364(14) ?
    C40 H40A . 0.9800 ?
    C40 H40B . 0.9800 ?
    C40 H40C . 0.9800 ?
    Cu1 O1 . 1.923(7) ?
    Cu1 N1 . 1.992(8) ?
    Cu2 O1 . 1.921(6) ?
    Cu2 N3 . 1.993(8) ?
    Cu3 O1 . 1.951(6) ?
    Cu3 N5 . 2.049(7) ?
    Cu4 N7 . 1.882(8) ?
    Cu4 O1 . 1.930(6) ?
loop_
    _geom_angle_atom_site_label_1
    _geom_angle_atom_site_label_2
    _geom_angle_atom_site_label_3
    _geom_angle_site_symmetry_1
    _geom_angle_site_symmetry_3
    _geom_angle
    _geom_angle_publ_flag
    Cu1 Br1 Cu2 . . 77.55(4) ?
    Cu1 Br2 Cu3 . . 77.83(4) ?
    Cu4 Br3 Cu1 . . 77.74(4) ?
    Cu3 Br4 Cu2 . . 77.63(4) ?
    Cu4 Br5 Cu2 . . 77.43(4) ?
    Cu3 Br6 Cu4 . . 77.99(4) ?
    N1 C1 C2 . . 121.4(8) ?
    N1 C1 H1A . . 119.3 ?
    C2 C1 H1A . . 119.3 ?
    C1 C2 C3 . . 117.7(9) ?
    C1 C2 C6 . . 117.0(8) ?
    C3 C2 C6 . . 123.5(9) ?
    C4 C3 C2 . . 119.6(11) ?
    C4 C3 H3A . . 120.2 ?
    C2 C3 H3A . . 120.2 ?
    C5 C4 C3 . . 118.9(10) ?
    C5 C4 H4A . . 120.6 ?
    C3 C4 H4A . . 120.6 ?
    C4 C5 N1 . . 121.9(9) ?
    C4 C5 H5A . . 119.1 ?
    N1 C5 H5A . . 119.1 ?
    N2 C6 C2 . . 111.8(9) ?
    N2 C6 C9 . . 103.0(8) ?
    C2 C6 C9 . . 117.1(9) ?
    N2 C6 H6A . . 108.2 ?
    C2 C6 H6A . . 108.2 ?
    C9 C6 H6A . . 108.2 ?
    C8 C7 N2 . . 101.4(8) ?
    C8 C7 H7A . . 111.5 ?
    N2 C7 H7A . . 111.5 ?
    C8 C7 H7B . . 111.5 ?
    N2 C7 H7B . . 111.5 ?
    H7A C7 H7B . . 109.3 ?
    C7 C8 C9 . . 111.3(9) ?
    C7 C8 H8A . . 109.4 ?
    C9 C8 H8A . . 109.4 ?
    C7 C8 H8B . . 109.4 ?
    C9 C8 H8B . . 109.4 ?
    H8A C8 H8B . . 108.0 ?
    C8 C9 C6 . . 101.5(9) ?
    C8 C9 H9A . . 111.5 ?
    C6 C9 H9A . . 111.5 ?
    C8 C9 H9B . . 111.5 ?
    C6 C9 H9B . . 111.5 ?
    H9A C9 H9B . . 109.3 ?
    N2 C10 H10A . . 109.5 ?
    N2 C10 H10B . . 109.5 ?
    H10A C10 H10B . . 109.5 ?
    N2 C10 H10C . . 109.5 ?
    H10A C10 H10C . . 109.5 ?
    H10B C10 H10C . . 109.5 ?
    N3 C11 C12 . . 120.3(8) ?
    N3 C11 H11A . . 119.9 ?
    C12 C11 H11A . . 119.9 ?
    C11 C12 C13 . . 126.6(8) ?
    C11 C12 C16 . . 118.8(9) ?
    C13 C12 C16 . . 114.5(9) ?
    C14 C13 C12 . . 111.1(8) ?
    C14 C13 H13A . . 124.4 ?
    C12 C13 H13A . . 124.4 ?
    C13 C14 C15 . . 118.7(9) ?
    C13 C14 H14A . . 120.6 ?
    C15 C14 H14A . . 120.6 ?
    N3 C15 C14 . . 125.4(10) ?
    N3 C15 H15A . . 117.3 ?
    C14 C15 H15A . . 117.3 ?
    N4 C16 C12 . . 113.6(8) ?
    N4 C16 C19 . . 103.1(8) ?
    C12 C16 C19 . . 114.3(8) ?
    N4 C16 H16A . . 108.5 ?
    C12 C16 H16A . . 108.5 ?
    C19 C16 H16A . . 108.5 ?
    N4 C17 C18 . . 102.2(9) ?
    N4 C17 H17A . . 111.3 ?
    C18 C17 H17A . . 111.3 ?
    N4 C17 H17B . . 111.3 ?
    C18 C17 H17B . . 111.3 ?
    H17A C17 H17B . . 109.2 ?
    C17 C18 C19 . . 106.7(8) ?
    C17 C18 H18A . . 110.4 ?
    C19 C18 H18A . . 110.4 ?
    C17 C18 H18B . . 110.4 ?
    C19 C18 H18B . . 110.4 ?
    H18A C18 H18B . . 108.6 ?
    C18 C19 C16 . . 104.1(8) ?
    C18 C19 H19A . . 110.9 ?
    C16 C19 H19A . . 110.9 ?
    C18 C19 H19B . . 110.9 ?
    C16 C19 H19B . . 110.9 ?
    H19A C19 H19B . . 109.0 ?
    N4 C20 H20A . . 109.5 ?
    N4 C20 H20B . . 109.5 ?
    H20A C20 H20B . . 109.5 ?
    N4 C20 H20C . . 109.5 ?
    H20A C20 H20C . . 109.5 ?
    H20B C20 H20C . . 109.5 ?
    C22 C21 N5 . . 123.1(11) ?
    C22 C21 H21A . . 118.5 ?
    N5 C21 H21A . . 118.5 ?
    C21 C22 C23 . . 117.8(11) ?
    C21 C22 C26 . . 124.5(12) ?
    C23 C22 C26 . . 117.7(9) ?
    C24 C23 C22 . . 120.6(10) ?
    C24 C23 H23A . . 119.7 ?
    C22 C23 H23A . . 119.7 ?
    C23 C24 C25 . . 123.0(11) ?
    C23 C24 H24A . . 118.5 ?
    C25 C24 H24A . . 118.5 ?
    N5 C25 C24 . . 115.4(9) ?
    N5 C25 H25A . . 122.3 ?
    C24 C25 H25A . . 122.3 ?
    C22 C26 N6 . . 106.4(9) ?
    C22 C26 C27 . . 112.9(9) ?
    N6 C26 C27 . . 103.9(9) ?
    C22 C26 H26A . . 111.1 ?
    N6 C26 H26A . . 111.1 ?
    C27 C26 H26A . . 111.1 ?
    C26 C27 C28 . . 98.1(9) ?
    C26 C27 H27A . . 112.1 ?
    C28 C27 H27A . . 112.1 ?
    C26 C27 H27B . . 112.1 ?
    C28 C27 H27B . . 112.1 ?
    H27A C27 H27B . . 109.8 ?
    C29 C28 C27 . . 111.1(9) ?
    C29 C28 H28A . . 109.4 ?
    C27 C28 H28A . . 109.4 ?
    C29 C28 H28B . . 109.4 ?
    C27 C28 H28B . . 109.4 ?
    H28A C28 H28B . . 108.0 ?
    C28 C29 N6 . . 103.2(7) ?
    C28 C29 H29A . . 111.1 ?
    N6 C29 H29A . . 111.1 ?
    C28 C29 H29B . . 111.1 ?
    N6 C29 H29B . . 111.1 ?
    H29A C29 H29B . . 109.1 ?
    N6 C30 H30A . . 109.5 ?
    N6 C30 H30B . . 109.5 ?
    H30A C30 H30B . . 109.5 ?
    N6 C30 H30C . . 109.5 ?
    H30A C30 H30C . . 109.5 ?
    H30B C30 H30C . . 109.5 ?
    N7 C31 C32 . . 134.8(10) ?
    N7 C31 H31A . . 112.6 ?
    C32 C31 H31A . . 112.6 ?
    C33 C32 C36 . . 130.6(10) ?
    C33 C32 C31 . . 107.5(10) ?
    C36 C32 C31 . . 121.3(10) ?
    C32 C33 C34 . . 127.2(11) ?
    C32 C33 H33 . . 116.4 ?
    C34 C33 H33 . . 116.4 ?
    C35 C34 C33 . . 119.5(10) ?
    C35 C34 H34A . . 120.3 ?
    C33 C34 H34A . . 120.3 ?
    C34 C35 N7 . . 116.2(10) ?
    C34 C35 H35A . . 121.9 ?
    N7 C35 H35A . . 121.9 ?
    N8 C36 C32 . . 117.6(8) ?
    N8 C36 C39 . . 100.9(9) ?
    C32 C36 C39 . . 115.6(10) ?
    N8 C36 H36A . . 107.4 ?
    C32 C36 H36A . . 107.4 ?
    C39 C36 H36A . . 107.4 ?
    N8 C37 C38 . . 101.3(8) ?
    N8 C37 H37A . . 111.5 ?
    C38 C37 H37A . . 111.5 ?
    N8 C37 H37B . . 111.5 ?
    C38 C37 H37B . . 111.5 ?
    H37A C37 H37B . . 109.3 ?
    C39 C38 C37 . . 104.7(8) ?
    C39 C38 H38A . . 110.8 ?
    C37 C38 H38A . . 110.8 ?
    C39 C38 H38B . . 110.8 ?
    C37 C38 H38B . . 110.8 ?
    H38A C38 H38B . . 108.9 ?
    C38 C39 C36 . . 108.7(10) ?
    C38 C39 H39A . . 110.0 ?
    C36 C39 H39A . . 110.0 ?
    C38 C39 H39B . . 110.0 ?
    C36 C39 H39B . . 110.0 ?
    H39A C39 H39B . . 108.3 ?
    N8 C40 H40A . . 109.5 ?
    N8 C40 H40B . . 109.5 ?
    H40A C40 H40B . . 109.5 ?
    N8 C40 H40C . . 109.5 ?
    H40A C40 H40C . . 109.5 ?
    H40B C40 H40C . . 109.5 ?
    O1 Cu1 N1 . . 177.7(3) ?
    O1 Cu1 Br1 . . 86.9(2) ?
    N1 Cu1 Br1 . . 91.6(2) ?
    O1 Cu1 Br2 . . 86.56(19) ?
    N1 Cu1 Br2 . . 92.9(2) ?
    Br1 Cu1 Br2 . . 125.77(5) ?
    O1 Cu1 Br3 . . 85.83(18) ?
    N1 Cu1 Br3 . . 96.5(2) ?
    Br1 Cu1 Br3 . . 121.13(5) ?
    Br2 Cu1 Br3 . . 111.94(5) ?
    O1 Cu2 N3 . . 176.4(3) ?
    O1 Cu2 Br4 . . 86.60(18) ?
    N3 Cu2 Br4 . . 96.0(2) ?
    O1 Cu2 Br5 . . 86.45(19) ?
    N3 Cu2 Br5 . . 94.3(3) ?
    Br4 Cu2 Br5 . . 123.46(6) ?
    O1 Cu2 Br1 . . 84.8(2) ?
    N3 Cu2 Br1 . . 91.7(2) ?
    Br4 Cu2 Br1 . . 118.39(5) ?
    Br5 Cu2 Br1 . . 116.69(5) ?
    O1 Cu3 N5 . . 175.1(3) ?
    O1 Cu3 Br6 . . 86.91(19) ?
    N5 Cu3 Br6 . . 96.3(2) ?
    O1 Cu3 Br4 . . 86.20(19) ?
    N5 Cu3 Br4 . . 89.0(2) ?
    Br6 Cu3 Br4 . . 122.88(5) ?
    O1 Cu3 Br2 . . 85.78(19) ?
    N5 Cu3 Br2 . . 95.7(2) ?
    Br6 Cu3 Br2 . . 121.51(5) ?
    Br4 Cu3 Br2 . . 114.38(5) ?
    N7 Cu4 O1 . . 175.9(4) ?
    N7 Cu4 Br3 . . 91.2(3) ?
    O1 Cu4 Br3 . . 86.29(19) ?
    N7 Cu4 Br6 . . 91.4(2) ?
    O1 Cu4 Br6 . . 86.83(19) ?
    Br3 Cu4 Br6 . . 116.56(5) ?
    N7 Cu4 Br5 . . 97.7(3) ?
    O1 Cu4 Br5 . . 86.36(19) ?
    Br3 Cu4 Br5 . . 128.08(5) ?
    Br6 Cu4 Br5 . . 114.23(5) ?
    C1 N1 C5 . . 119.4(8) ?
    C1 N1 Cu1 . . 122.0(6) ?
    C5 N1 Cu1 . . 118.6(6) ?
    C6 N2 C10 . . 105.4(9) ?
    C6 N2 C7 . . 104.8(9) ?
    C10 N2 C7 . . 106.9(8) ?
    C15 N3 C11 . . 117.5(8) ?
    C15 N3 Cu2 . . 125.7(7) ?
    C11 N3 Cu2 . . 116.8(6) ?
    C16 N4 C20 . . 116.8(9) ?
    C16 N4 C17 . . 108.7(8) ?
    C20 N4 C17 . . 112.0(8) ?
    C21 N5 C25 . . 119.7(8) ?
    C21 N5 Cu3 . . 121.1(7) ?
    C25 N5 Cu3 . . 118.9(6) ?
    C30 N6 C26 . . 114.2(8) ?
    C30 N6 C29 . . 106.9(8) ?
    C26 N6 C29 . . 100.3(8) ?
    C31 N7 C35 . . 111.7(8) ?
    C31 N7 Cu4 . . 126.9(8) ?
    C35 N7 Cu4 . . 121.3(6) ?
    C40 N8 C37 . . 120.6(9) ?
    C40 N8 C36 . . 110.2(9) ?
    C37 N8 C36 . . 116.1(8) ?
    Cu2 O1 Cu1 . . 110.4(3) ?
    Cu2 O1 Cu4 . . 109.7(3) ?
    Cu1 O1 Cu4 . . 109.7(3) ?
    Cu2 O1 Cu3 . . 109.0(3) ?
    Cu1 O1 Cu3 . . 109.8(3) ?
    Cu4 O1 Cu3 . . 108.2(3) ?
loop_
    _geom_hbond_atom_site_label_D
    _geom_hbond_atom_site_label_H
    _geom_hbond_atom_site_label_A
    _geom_hbond_site_symmetry_A
    _geom_hbond_distance_DH
    _geom_hbond_distance_HA
    _geom_hbond_distance_DA
    _geom_hbond_angle_DHA
    _geom_hbond_publ_flag
    C1 H1A Br3 . 0.95 2.60 3.292(9) 130.2 yes
    C15 H15A Br4 . 0.95 2.71 3.362(10) 126.4 yes
    C21 H21A Br2 . 0.95 2.77 3.372(10) 121.7 yes
    C25 H25A Br6 . 0.95 2.75 3.332(9) 119.9 yes
    C30 H30C Br6 2_546 0.98 2.92 3.844(10) 157.6 yes
    C35 H35A Br5 . 0.95 2.68 3.259(10) 119.5 yes
    C39 H39B Br5 2_657 0.99 2.88 3.764(11) 149.8 yes
data_global
_journal_date_recd_electronic     2008-05-09
_journal_date_accepted     2008-06-18
_journal_name_full     'Acta Crystallographica, Section E'
_journal_year     2008
_journal_volume     64
_journal_issue      7
_journal_page_first     m958
_journal_page_last     m959
_journal_paper_category     QM
_journal_coeditor_code     SI2090
_publ_contact_author_name     'Professor  L. Lu'
_publ_contact_author_address
;
Key Laboratory for Soft Chemistry and Functional Materials of
Ministry of Education
Nanjing University of Science and Technology
200 Xiaolingwei, Nanjing 210094, Jiangsu
P. R. China
;
_publ_contact_author_email     'lulude17@yahoo.com.cn'
_publ_contact_author_fax     '+86 25 8430 3229'
_publ_contact_author_phone     '+86 25 8430 3229'
_publ_section_title
;
Hexa-\m~2~-bromido-\m~4~-oxo-tetrakis[(nicotine)copper(II)]
;
loop_
    _publ_author_name
    _publ_author_address
    'Jiang, Zhengjing'
;
Key Laboratory for Soft Chemistry and Functional Materials of Ministry of
Education
Nanjing University of Science and Technology
200 Xiaolingwei
Nanjing 210094
Jiangsu
People's Republic of China
and
Department of Chemistry
Huaiyin Teachers College
Huai'an 223300, Jiangsu
People's Republic of China
;
    'Tang, Guodong'
;
Key Laboratory for Soft Chemistry and Functional Materials of Ministry of
Education
Nanjing University of Science and Technology
200 Xiaolingwei
Nanjing 210094
Jiangsu
People's Republic of China
and
Department of Chemistry
Huaiyin Teachers College
Huai'an 223300, Jiangsu
People's Republic of China
;
    'Lu, Lude'
;
Key Laboratory for Soft Chemistry and Functional Materials of Ministry of
Education
Nanjing University of Science and Technology
200 Xiaolingwei
Nanjing 210094
Jiangsu
People's Republic of China
;
