# Supplementary material for: Hexa-μ2-bromido-μ4-oxo-tetra­kis[(nicotine)copper(II)]
Source: Acta Crystallogr Sect E Struct Rep Online. 2008 Jun 25;64(Pt 7):m958–9. doi: 10.1107/S1600536808018473 (PMC2961882; doi:10.1107/S1600536808018473)
Supplement: Supplementary file 2 [file e-64-0m958-Isup2.hkl]

# 
# h,k,l, Fc-squared, Fo-squared, sigma(Fo-squared) and status flag 
# 
data_I
_shelx_title ' 1 in P2(1)' 
_shelx_refln_list_code          4 
_shelx_F_calc_maximum      433.67 
_exptl_crystal_F_000      1372.00 
_reflns_d_resolution_high  0.8107 
 
loop_ 
 _symmetry_equiv_pos_as_xyz 
 'x, y, z' 
 '-x, y+1/2, -z' 
 
_cell_length_a    12.9505 
_cell_length_b    13.2850 
_cell_length_c    14.2555 
_cell_angle_alpha  90.000 
_cell_angle_beta   92.221 
_cell_angle_gamma  90.000 
 
_shelx_F_squared_multiplier     1.000 
 
loop_ 
 _refln_index_h 
 _refln_index_k 
 _refln_index_l 
 _refln_F_squared_calc 
 _refln_F_squared_meas 
 _refln_F_squared_sigma 
 _refln_observed_status 
   0 -16   0     3679.77     3298.74     24.93 o 
   1 -16   0      345.31      580.00    159.48 o 
   2 -16   0      951.24     1512.48    223.73 o 
   3 -16   0      467.41      480.22     11.08 o 
   1 -15   0     3522.51     3400.36    107.55 o 
   2 -15   0      101.82       78.81    121.01 o 
   3 -15   0     2696.09     3281.65    510.23 o 
   4 -15   0      252.64      413.73    300.14 o 
   5 -15   0     1908.06     2626.89    423.89 o 
   6 -15   0      130.02      106.20    211.02 o 
   0 -14   0     1235.25     1131.75    460.36 o 
   1 -14   0      356.06      376.34     28.03 o 
   2 -14   0      154.51      255.76     54.81 o 
   3 -14   0      393.13      469.13     78.04 o 
   4 -14   0     1470.22     1392.64    130.67 o 
   5 -14   0      825.89      854.70    215.64 o 
   6 -14   0      813.09     1000.61    319.53 o 
   7 -14   0     1263.06     1223.63    290.44 o 
   8 -14   0      972.32     1032.93    267.81 o 
   1 -13   0     2239.07     2325.89    165.54 o 
   2 -13   0     2165.76     2263.35    220.95 o 
   3 -13   0      489.09      533.26    250.74 o 
   4 -13   0     1100.98     1817.91    370.78 o 
   5 -13   0      826.55      640.91     26.78 o 
   6 -13   0     1116.02     1407.87     88.19 o 
   7 -13   0      839.10      840.84    174.54 o 
   8 -13   0      597.50      504.69      6.00 o 
   9 -13   0       32.11      412.34    487.61 o 
   0 -12   0     1604.51     1958.74     75.27 o 
   1 -12   0     6804.09     6361.48    254.89 o 
   2 -12   0      276.00      474.47    162.73 o 
   3 -12   0     1115.50     1370.83    157.93 o 
   4 -12   0     3180.04     2840.23    144.76 o 
   5 -12   0     6182.60     6562.38    515.77 o 
   6 -12   0     2528.17     2444.04     68.80 o 
   7 -12   0       78.55      238.26    196.71 o 
   8 -12   0      594.80      714.62    194.31 o 
   9 -12   0     1064.37     1663.22    366.17 o 
  10 -12   0      621.01      565.18    285.82 o 
   1 -11   0      344.43      556.98    151.14 o 
   2 -11   0     3593.74     3589.18    270.35 o 
   3 -11   0     4118.26     3627.03    259.08 o 
   4 -11   0      898.21      857.91    230.13 o 
   5 -11   0     8098.71     7622.55    511.62 o 
   6 -11   0     1499.93     1907.14    154.22 o 
   7 -11   0     3561.94     3777.83    301.87 o 
   8 -11   0      939.05     1178.17     78.39 o 
   9 -11   0      195.18      190.72     76.20 o 
  10 -11   0     1137.96     1099.42     88.19 o 
  11 -11   0      690.01      634.90     12.01 o 
   0 -10   0     1226.70     1398.64     55.87 o 
   1 -10   0     4362.39     4594.60    165.26 o 
   2 -10   0      471.13      522.44    177.28 o 
   3 -10   0     3749.46     3666.89    175.93 o 
   4 -10   0      424.93      444.99     90.87 o 
   5 -10   0     1039.02     1099.16    217.62 o 
   6 -10   0     3497.06     3654.73    109.43 o 
   7 -10   0     6866.81     5878.72    362.72 o 
   8 -10   0     1637.35     1553.05    177.15 o 
   9 -10   0      692.17      677.15     61.99 o 
  10 -10   0      822.38      837.55    159.28 o 
  11 -10   0       85.81      152.84     46.64 o 
  12 -10   0     1974.47     2727.55    462.67 o 
   1  -9   0     4683.70     4196.45    133.68 o 
   2  -9   0     1285.91     1373.26    245.74 o 
   3  -9   0     5007.79     4327.14    346.51 o 
   4  -9   0     2790.09     2832.29    142.43 o 
   5  -9   0     3428.76     3626.67     60.06 o 
   6  -9   0      101.28      150.38    164.38 o 
   7  -9   0      405.03      514.01     70.42 o 
   8  -9   0     1164.16     1807.25    222.53 o 
   9  -9   0       18.35       79.46    299.88 o 
  10  -9   0     3407.96     3066.66    168.08 o 
  11  -9   0      501.41      676.46    454.36 o 
  12  -9   0      116.78      187.47    113.59 o 
   0  -8   0      657.58      856.54    449.28 o 
   1  -8   0     4206.56     4213.50    138.76 o 
   2  -8   0       22.71      126.88    164.44 o 
   3  -8   0     2697.30     2857.01    129.36 o 
   4  -8   0     8451.65     7921.50    103.67 o 
   5  -8   0     9177.68     9138.40    189.74 o 
   6  -8   0     2785.31     2828.54    283.28 o 
   7  -8   0      517.64      543.53     65.59 o 
   8  -8   0     1063.95      961.72     58.66 o 
   9  -8   0    10498.59    11620.36    808.29 o 
  10  -8   0     1479.55     1823.06    118.44 o 
  11  -8   0     2378.99     2674.40    184.95 o 
   1  -7   0    20366.80    19717.72   1001.53 o 
   2  -7   0      252.76      528.82    321.27 o 
   3  -7   0      225.33      350.75     67.35 o 
   4  -7   0      706.96      692.54    225.19 o 
   5  -7   0     9974.69    10200.09    635.91 o 
   6  -7   0     5289.06     5401.45    257.27 o 
   7  -7   0     1946.80     2358.97    220.43 o 
   8  -7   0     3083.77     3224.14    278.82 o 
   9  -7   0     2268.42     2192.49    336.99 o 
  10  -7   0     9039.94     8705.25    213.10 o 
  11  -7   0     2412.67     2901.42    250.33 o 
   0  -6   0     8711.94     8361.35    156.99 o 
   1  -6   0     3821.38     4244.16    183.53 o 
   2  -6   0    18256.74    17461.82    454.82 o 
   3  -6   0    11744.08    11903.29    701.69 o 
   4  -6   0    11151.75    11763.28    266.92 o 
   5  -6   0     1542.53     1490.97     49.63 o 
   6  -6   0     5788.34     5367.15    130.33 o 
   7  -6   0      865.76      880.31    103.89 o 
   8  -6   0     6374.52     6450.41    265.28 o 
   9  -6   0     1912.37     2659.52    235.86 o 
  10  -6   0     3023.74     3048.30    104.12 o 
  11  -6   0      412.19      553.18    391.56 o 
   1  -5   0     2181.61     2486.99    267.35 o 
   2  -5   0     1049.63     1058.60     72.49 o 
   3  -5   0     5389.05     5340.56    129.96 o 
   4  -5   0     7642.30     7520.06    231.81 o 
   5  -5   0    50104.29    45528.44    335.98 o 
   6  -5   0     3413.49     3482.73    166.53 o 
   7  -5   0    12191.46    11465.27     97.29 o 
   8  -5   0     1580.25     1651.65    118.24 o 
   9  -5   0     4584.21     4910.61    145.92 o 
  10  -5   0     1651.74     1691.04    184.34 o 
  11  -5   0     5958.02     5565.80    244.99 o 
  12  -5   0     1554.83     1605.50     83.58 o 
  13  -5   0     1360.37     1184.39     65.57 o 
   0  -4   0    48960.43    46911.99    626.82 o 
   1  -4   0     5048.35     4970.26    104.30 o 
   2  -4   0     4199.86     3956.90     57.58 o 
   3  -4   0     6258.05     5949.51    264.17 o 
   4  -4   0    65579.35    60452.32    616.71 o 
   5  -4   0    16775.91    16241.58    158.62 o 
   6  -4   0     7806.40     7200.11     62.98 o 
   7  -4   0     5615.70     5987.53    125.50 o 
   8  -4   0    12258.19    12964.63    252.33 o 
   9  -4   0    10349.70     9979.12    123.35 o 
  10  -4   0      850.65      710.95     81.09 o 
  11  -4   0      533.97      446.63    227.55 o 
  12  -4   0      152.63      179.49     60.51 o 
  13  -4   0      962.58     1073.10    426.66 o 
  14  -4   0      877.48      860.24    186.08 o 
  15  -4   0     1041.54      986.30    481.60 o 
   1  -3   0     1658.09     2198.18    134.58 o 
   2  -3   0     3697.25     3699.00    142.70 o 
   3  -3   0     6548.19     6262.91    161.14 o 
   4  -3   0     7745.55     7396.18    172.05 o 
   5  -3   0     7668.84     7585.05    160.05 o 
   6  -3   0    21488.47    19757.93    675.91 o 
   7  -3   0      653.30      597.44     69.83 o 
   8  -3   0     5796.03     5521.73    169.14 o 
   9  -3   0     8006.05     7543.12    211.74 o 
  10  -3   0     4211.13     4265.23    181.96 o 
  11  -3   0      911.01     1080.83     63.59 o 
  12  -3   0      889.78      929.83     66.26 o 
  13  -3   0     1963.48     1842.99    247.98 o 
  14  -3   0      300.22      382.98     90.73 o 
  15  -3   0     1128.30     1478.54    130.63 o 
   0  -2   0    16136.75    17464.27    481.60 o 
   1  -2   0      793.10     1557.19    209.67 o 
   2  -2   0     7308.77     7254.42    197.66 o 
   3  -2   0     1500.04     1557.16    147.33 o 
   4  -2   0     3422.40     4107.20    208.63 o 
   5  -2   0     6214.95     6565.19    152.26 o 
   6  -2   0    17825.66    17371.45    393.32 o 
   7  -2   0     4142.23     3717.42    117.60 o 
   8  -2   0     7491.12     7050.35    125.52 o 
   9  -2   0      983.08     1107.62    159.19 o 
  10  -2   0     3591.89     3223.15     87.03 o 
  11  -2   0     1053.19     1367.16     80.31 o 
  12  -2   0     3932.28     3613.04    481.84 o 
  13  -2   0     1405.74     1383.22    308.34 o 
  14  -2   0      274.43      351.02    202.72 o 
  15  -2   0      188.11      244.40     90.37 o 
   1  -1   0    69588.63    65929.98    669.32 o 
   2  -1   0     7846.63     7301.94     74.11 o 
   4  -1   0     1668.00     1870.53    135.87 o 
   5  -1   0     1680.97     2283.72    142.77 o 
   6  -1   0     3765.09     4101.43    124.76 o 
   7  -1   0     6447.62     5741.21    132.02 o 
   8  -1   0     1425.25     1571.75    119.52 o 
   9  -1   0    13344.39    12478.61    150.12 o 
  10  -1   0     2440.82     2614.00    179.13 o 
  11  -1   0     3977.68     4183.72    151.18 o 
  12  -1   0     2274.38     2329.96    152.76 o 
  13  -1   0     4232.01     3695.38    116.13 o 
  14  -1   0      197.00      162.82     58.51 o 
  15  -1   0     2030.45     2035.48    160.87 o 
   2   0   0    40937.85    39629.08    258.94 o 
   3   0   0       69.38      332.83    165.89 o 
   4   0   0    50634.74    47837.33    627.08 o 
   5   0   0     1332.01     1383.10     73.26 o 
   6   0   0     6464.21     5838.26    601.77 o 
   7   0   0     3252.24     3588.19    120.27 o 
   8   0   0     3324.95     3748.60    183.65 o 
   9   0   0      652.92      594.38     46.33 o 
  10   0   0     1077.77     1160.30    128.30 o 
  11   0   0      372.53      416.50    136.90 o 
  12   0   0     7149.02     6299.36    451.13 o 
  13   0   0      580.72      805.26    336.85 o 
  14   0   0      661.81      534.91    154.68 o 
  15   0   0     1009.83      871.78    350.93 o 
   1   1   0    69774.80    66365.34    239.65 o 
   2   1   0     7455.32     7784.73    187.58 o 
   3   1   0     2619.49     2467.61     63.12 o 
   4   1   0     1569.00     1729.16    131.11 o 
   5   1   0     1190.29     1561.65    110.15 o 
   6   1   0     3949.46     3985.08    145.85 o 
   7   1   0     6689.59     6107.93    136.69 o 
   8   1   0     1296.59     1709.86     96.98 o 
   9   1   0    13421.74    12131.95    307.29 o 
  10   1   0     2563.68     2411.30    214.25 o 
  11   1   0     3461.83     3091.06     28.40 o 
  12   1   0     2443.01     2406.01    383.60 o 
  13   1   0     3984.09     3669.40    140.60 o 
  14   1   0      205.71      230.41     57.72 o 
  15   1   0     2111.45     1779.58     65.57 o 
   0   2   0    15523.26    15410.87    108.05 o 
   1   2   0      688.16     1030.56    274.28 o 
   2   2   0     8049.15     8248.83    273.82 o 
   3   2   0     1021.64     1294.57    189.69 o 
   4   2   0     3880.48     3763.14    206.51 o 
   5   2   0     6417.45     6012.85    200.64 o 
   6   2   0    17413.84    16062.95    576.38 o 
   7   2   0     3766.60     4227.41    149.41 o 
   8   2   0     7722.98     7170.72    337.51 o 
   9   2   0      860.92      753.39     94.66 o 
  10   2   0     3206.39     3662.09    198.50 o 
  11   2   0     1235.26     1591.68    136.82 o 
  12   2   0     3551.32     3390.20    140.95 o 
  13   2   0     1255.51     1128.05     28.17 o 
  14   2   0      236.93      596.58    519.01 o 
  15   2   0      191.15      215.18    196.71 o 
   1   3   0     2360.83     2260.01     48.95 o 
   2   3   0     3481.06     3845.95    161.59 o 
   3   3   0     6719.68     6699.47    282.59 o 
   4   3   0     7199.24     6926.40     82.79 o 
   5   3   0     7404.03     7345.64    121.70 o 
   6   3   0    21121.78    18827.28    479.73 o 
   7   3   0      813.67      913.95     89.76 o 
   8   3   0     6039.10     5967.17    216.31 o 
   9   3   0     8466.94     7782.72    289.75 o 
  10   3   0     4215.62     4691.09    250.73 o 
  11   3   0      673.92      652.65     78.96 o 
  12   3   0      866.89      905.95     21.24 o 
  13   3   0     2003.53     2972.74    523.16 o 
  14   3   0      329.36      597.96    205.94 o 
  15   3   0     1108.52     1219.94    535.17 o 
   0   4   0    48309.63    45315.59     61.87 o 
   1   4   0     5134.39     5469.72    269.66 o 
   2   4   0     3610.84     4047.43    184.31 o 
   3   4   0     6038.20     6631.04    218.99 o 
   4   4   0    63367.65    59122.91    491.30 o 
   5   4   0    16819.68    18063.87    302.65 o 
   6   4   0     7982.46     7544.49    123.97 o 
   7   4   0     5814.86     6329.49    188.42 o 
   8   4   0    12611.31    13935.57    399.86 o 
   9   4   0     9720.57     9269.98    203.94 o 
  10   4   0      831.11      927.90    246.11 o 
  11   4   0      638.70      929.50    293.67 o 
  12   4   0      120.12      418.34    357.86 o 
  13   4   0      928.13     1141.91    354.62 o 
  14   4   0      876.70     1378.32    310.76 o 
  15   4   0     1135.89     1671.99    191.63 o 
   1   5   0     2898.06     3386.06    205.11 o 
   2   5   0     1126.14     1974.94    220.54 o 
   3   5   0     5602.04     5327.65    143.36 o 
   4   5   0     7295.27     7267.22    170.36 o 
   5   5   0    48474.65    44636.35    668.48 o 
   6   5   0     3137.67     3749.39    137.27 o 
   7   5   0    11841.88    12333.37     95.79 o 
   8   5   0     1622.80     1473.89     36.03 o 
   9   5   0     5106.93     6036.44    536.55 o 
  10   5   0     1974.59     2229.32     83.11 o 
  11   5   0     6236.96     5824.04    396.64 o 
  12   5   0     1549.32     1847.00    142.22 o 
  13   5   0     1620.53     1603.65    387.87 o 
  14   5   0     1716.08     1979.06    468.68 o 
  15   5   0      687.41      694.01     74.34 o 
   0   6   0     8944.12    11030.26    330.61 o 
   1   6   0     3506.57     3478.85    160.81 o 
   2   6   0    19337.31    18283.18    147.08 o 
   3   6   0    11182.67    11233.18    376.30 o 
   4   6   0    11029.12    10768.43    365.77 o 
   5   6   0     1754.23     1797.50     61.07 o 
   6   6   0     5526.08     5619.77    225.42 o 
   7   6   0     1309.48     1272.97    154.76 o 
   8   6   0     5909.79     5661.85    198.78 o 
   9   6   0     2139.56     2041.77    113.08 o 
  10   6   0     3247.67     3071.09     25.86 o 
  11   6   0      414.45      662.61    470.98 o 
  12   6   0     2820.36     2838.37    356.47 o 
  13   6   0        8.88        8.31    244.73 o 
  14   6   0      488.36      560.10    452.05 o 
   1   7   0    20395.87    18455.30     38.39 o 
   2   7   0      309.05      262.06    102.42 o 
   3   7   0      301.35      358.23     79.72 o 
   4   7   0      601.21      654.85     59.18 o 
   5   7   0    10428.44    10865.77    380.36 o 
   6   7   0     5259.95     5364.62    105.36 o 
   7   7   0     1863.75     2217.61    334.77 o 
   8   7   0     3118.05     3154.89    224.18 o 
   9   7   0     2314.31     2802.70    201.09 o 
  10   7   0     8764.92     7761.08    299.68 o 
  11   7   0     2352.22     3149.59    507.92 o 
  12   7   0      202.90      610.89    524.55 o 
  13   7   0      341.04      270.58    439.59 o 
  14   7   0     1661.75     1772.19    350.01 o 
   0   8   0      562.35      593.10     36.02 o 
   1   8   0     4898.60     5375.29    216.02 o 
   2   8   0       25.89      163.62     63.45 o 
   3   8   0     2842.68     2579.42    185.12 o 
   4   8   0     8369.02     8472.07    449.94 o 
   5   8   0     8453.59     8836.12    222.14 o 
   6   8   0     2715.68     2701.60    202.56 o 
   7   8   0      797.05      967.43    131.24 o 
   8   8   0     1120.76     1302.92     86.35 o 
   9   8   0     9669.62     9227.19    143.99 o 
  10   8   0     1491.20     2293.97    374.02 o 
  11   8   0     2295.48     2980.59    509.77 o 
  12   8   0       78.50      452.51    537.94 o 
  13   8   0     2364.29     1959.20      9.23 o 
   1   9   0     5122.41     5155.46    163.11 o 
   2   9   0     1272.42     1852.26    211.67 o 
   3   9   0     5220.10     5134.34    149.47 o 
   4   9   0     2828.39     2609.93     91.25 o 
   5   9   0     3158.04     3407.64    201.47 o 
   6   9   0      141.73      284.04     62.53 o 
   7   9   0      329.97      629.83    331.53 o 
   8   9   0     1116.87     1285.77    247.00 o 
   9   9   0       45.54      101.78    109.01 o 
  10   9   0     3306.99     3196.23    371.71 o 
  11   9   0      401.53      368.01     41.10 o 
  12   9   0      146.65      379.56    465.44 o 
  13   9   0      626.64      507.46     94.66 o 
   0  10   0     1121.25     1791.07    224.66 o 
   1  10   0     4173.69     4567.26    136.52 o 
   2  10   0      317.77      479.51     69.74 o 
   3  10   0     3790.30     3720.51     95.98 o 
   4  10   0      494.24      482.84    101.14 o 
   5  10   0     1163.58     1139.71     42.31 o 
   6  10   0     3405.25     3215.18     56.33 o 
   7  10   0     7013.13     6098.78     93.34 o 
   8  10   0     1847.16     1745.04    108.45 o 
   9  10   0      803.13      882.86     85.03 o 
  10  10   0      779.03      845.46    541.17 o 
  11  10   0      109.05      161.15     94.66 o 
  12  10   0     1705.16     2078.33    342.62 o 
   1  11   0      271.15      630.19    193.23 o 
   2  11   0     3422.99     3424.08    118.37 o 
   3  11   0     4178.87     3807.45    212.05 o 
   4  11   0      868.33     1276.85    106.04 o 
   5  11   0     7951.61     7612.82    174.46 o 
   6  11   0     1185.91     1266.55    109.65 o 
   7  11   0     3830.29     3581.51    194.85 o 
   8  11   0      978.52     1528.58    225.33 o 
   9  11   0      216.04      242.97    275.56 o 
  10  11   0     1301.17     1521.00    490.38 o 
  11  11   0      653.93      687.08    460.36 o 
   0  12   0     1630.94     1777.32    144.06 o 
   1  12   0     6823.97     6495.71    161.87 o 
   2  12   0      250.51      354.82     50.12 o 
   3  12   0     1276.92     1510.04    126.47 o 
   4  12   0     2759.34     2899.51    271.36 o 
   5  12   0     6388.98     5816.31    120.29 o 
   6  12   0     2622.03     3237.54    289.44 o 
   7  12   0      104.37      301.98    345.39 o 
   8  12   0      591.52      922.11    486.68 o 
   9  12   0     1130.72     1118.02     54.51 o 
  10  12   0      635.96      701.40    525.47 o 
   1  13   0     2048.75     1729.24    120.18 o 
   2  13   0     2320.59     2393.13    146.84 o 
   3  13   0      531.01      713.51    209.81 o 
   4  13   0     1178.68     1475.29    321.84 o 
   5  13   0      895.44      936.89    234.57 o 
   6  13   0     1147.12     1386.63    152.84 o 
   7  13   0      894.63      947.97    469.14 o 
   8  13   0      493.97      416.04    104.36 o 
   9  13   0       16.00      148.68     68.80 o 
   0  14   0     1452.15     1266.58     66.03 o 
   1  14   0      381.51      371.09     29.32 o 
   2  14   0      153.13      349.29    300.76 o 
   3  14   0      320.75      433.35     74.34 o 
   4  14   0     1440.12     1722.32    108.51 o 
   5  14   0      863.57      852.85     47.10 o 
   6  14   0      838.88      914.26    117.28 o 
   7  14   0     1261.67     1153.91    169.46 o 
   8  14   0      979.56      902.26     78.50 o 
   1  15   0     3713.70     3815.53    254.65 o 
   2  15   0      154.24      248.30    170.53 o 
   3  15   0     2861.48     3115.00    271.30 o 
   4  15   0      207.57      356.01    265.04 o 
   5  15   0     1783.06     2313.36    414.65 o 
   6  15   0      168.32      132.98     13.39 o 
   0  16   0     3583.13     3183.30     82.19 o 
   1  16   0      377.11      633.28    209.26 o 
   2  16   0     1119.37     1399.76    312.69 o 
   3  16   0      478.06      519.30    305.12 o 
  -3 -16   1      413.23      516.24    273.36 o 
  -2 -16   1      144.87      277.36    330.08 o 
  -1 -16   1     1482.56     1489.45    219.58 o 
   0 -16   1       99.73       77.69     39.32 o 
   1 -16   1      984.87     1775.96    238.50 o 
   2 -16   1      691.24      678.31     99.74 o 
   3 -16   1      476.11      459.44    243.34 o 
  -6 -15   1      642.20      831.15    397.10 o 
  -5 -15   1      418.94      373.09     60.03 o 
  -4 -15   1     3128.79     3047.54     96.97 o 
  -3 -15   1     1350.42     1363.08    329.23 o 
  -2 -15   1      410.37      680.61    382.98 o 
  -1 -15   1       56.13      353.13    235.82 o 
   0 -15   1     2817.63     2873.32    198.16 o 
   1 -15   1     1723.81     1634.73    234.11 o 
   2 -15   1      347.06      276.19    315.37 o 
   3 -15   1      301.99      336.73    227.91 o 
   4 -15   1      616.05      671.38    319.53 o 
   5 -15   1      615.46      490.38    209.63 o 
   6 -15   1      698.13      610.43    177.77 o 
  -8 -14   1     2590.76     2690.61    265.51 o 
  -7 -14   1      841.52      892.56    398.95 o 
  -6 -14   1      119.51      355.09    418.81 o 
  -5 -14   1      799.83      799.29    150.53 o 
  -4 -14   1      882.83      880.56    202.25 o 
  -3 -14   1      201.36      287.99    185.81 o 
  -2 -14   1      255.76      281.73     52.41 o 
  -1 -14   1      840.92      870.70    173.95 o 
   0 -14   1      420.97      511.63    141.65 o 
   1 -14   1      552.13      609.44    209.46 o 
   2 -14   1     1103.23     1104.22    106.89 o 
   3 -14   1      706.99      754.21     93.39 o 
   4 -14   1      113.82      139.45    199.94 o 
   5 -14   1       88.07       91.89    114.51 o 
   6 -14   1      185.65      410.96    298.75 o 
   7 -14   1     1116.55     1052.79    157.92 o 
   8 -14   1      823.56      811.29    282.13 o 
  -9 -13   1      490.70      558.25    179.16 o 
  -8 -13   1      619.47      628.90    271.05 o 
  -7 -13   1     1604.37     1610.58    456.67 o 
  -6 -13   1      180.79      464.52    489.45 o 
  -5 -13   1      718.01      973.83    526.86 o 
  -4 -13   1      258.22      235.49     59.10 o 
  -3 -13   1      454.82      438.01    130.43 o 
  -2 -13   1     2740.94     2556.16    276.59 o 
  -1 -13   1      482.52      466.07    114.33 o 
   0 -13   1     4151.23     4074.48    294.30 o 
   1 -13   1     9944.37     9590.80    232.84 o 
   2 -13   1     6181.17     6267.45    368.94 o 
   3 -13   1     1009.76      958.17    272.43 o 
   4 -13   1      328.02      434.69     96.90 o 
   5 -13   1     4698.81     4345.52     32.32 o 
   6 -13   1      140.41      185.62    140.83 o 
   7 -13   1      300.14      485.76    224.41 o 
   8 -13   1      212.81      593.81    489.45 o 
   9 -13   1      772.31     1033.86    552.25 o 
 -10 -12   1      548.65      850.08    445.13 o 
  -9 -12   1     1079.33     1129.44    385.56 o 
  -8 -12   1      910.83      895.79    211.48 o 
  -7 -12   1     2587.17     3244.25    461.75 o 
  -6 -12   1      336.53      420.65    230.41 o 
  -5 -12   1     3417.87     3483.44    429.43 o 
  -4 -12   1       48.63      124.75     67.65 o 
  -3 -12   1      416.23      406.59    222.33 o 
  -2 -12   1      348.00      397.22     70.64 o 
  -1 -12   1     1782.75     2438.74    313.73 o 
   0 -12   1     4216.89     4357.69    123.63 o 
   1 -12   1     3193.32     2691.58    283.28 o 
   2 -12   1    11727.07    13097.17    282.11 o 
   3 -12   1       25.59       81.22     96.10 o 
   4 -12   1     3300.93     3067.55    212.69 o 
   5 -12   1      749.81     1686.77    437.28 o 
   6 -12   1     5179.68     5634.72    431.27 o 
   7 -12   1      163.22      255.81    357.86 o 
   8 -12   1       10.42       83.74    145.34 o 
   9 -12   1      377.52      637.66    266.62 o 
  10 -12   1     2964.40     2427.11    363.63 o 
 -11 -11   1      514.54      606.74    202.25 o 
 -10 -11   1      227.77      302.91    502.38 o 
  -9 -11   1      508.38      462.21     20.32 o 
  -8 -11   1     1301.93     2078.79    486.68 o 
  -7 -11   1     6408.55     5743.70    126.52 o 
  -6 -11   1     6266.35     5510.97     42.02 o 
  -5 -11   1      875.55      888.87    141.30 o 
  -4 -11   1     7726.08     7094.52    166.00 o 
  -3 -11   1     3491.93     3532.48    132.88 o 
  -2 -11   1     2911.54     3163.30    239.19 o 
  -1 -11   1      716.91      799.90     78.50 o 
   0 -11   1      436.92      426.34     90.32 o 
   1 -11   1    14939.08    15950.11    257.66 o 
   2 -11   1     1623.78     1455.92    210.56 o 
   3 -11   1     1859.18     1939.53     34.36 o 
   4 -11   1     2747.08     3075.50    240.87 o 
   5 -11   1     5353.82     5464.34    535.17 o 
   6 -11   1      863.58     1010.29    136.46 o 
   7 -11   1     2045.50     1949.50     56.33 o 
   8 -11   1      198.01      250.35    147.83 o 
   9 -11   1     1008.07     1097.51    169.20 o 
  10 -11   1      770.49      919.94    188.72 o 
  11 -11   1       45.63       56.52    145.28 o 
 -12 -10   1      361.70      458.52    465.44 o 
 -11 -10   1      348.12      524.09    480.22 o 
 -10 -10   1       71.07      150.07    476.52 o 
  -9 -10   1      146.80      419.27    524.55 o 
  -8 -10   1    11791.75    10308.55     72.49 o 
  -7 -10   1     1959.04     2192.38    214.25 o 
  -6 -10   1     2867.48     3081.71    258.12 o 
  -5 -10   1     1757.72     1842.27    104.68 o 
  -4 -10   1     5491.02     5598.41    169.00 o 
  -3 -10   1     1517.18     1448.83    159.58 o 
  -2 -10   1     3013.87     2852.29    139.51 o 
  -1 -10   1      355.70      316.66     21.78 o 
   0 -10   1     2506.18     2694.33    245.42 o 
   1 -10   1     2570.50     3316.26    324.88 o 
   2 -10   1     6065.33     6626.49    354.68 o 
   3 -10   1     3113.25     3042.21    429.89 o 
   4 -10   1       95.02      153.35    258.96 o 
   5 -10   1     2249.39     2041.59     81.47 o 
   6 -10   1     1392.44     1969.06    547.17 o 
   7 -10   1      944.66     1485.54    512.77 o 
   8 -10   1     2725.12     2467.95    189.29 o 
   9 -10   1      127.20      149.68    112.42 o 
  10 -10   1      485.29      501.15    117.37 o 
  11 -10   1     1509.72     1910.67    305.22 o 
  12 -10   1      668.69      677.66    124.03 o 
 -11  -9   1      572.20      589.19    166.69 o 
 -10  -9   1      152.85      195.78    339.85 o 
  -9  -9   1       90.66      153.30     60.95 o 
  -8  -9   1      530.86      563.80     43.40 o 
  -7  -9   1     9746.23     9006.23    235.26 o 
  -6  -9   1       11.04      210.12    245.68 o 
  -5  -9   1      840.64      733.78    286.33 o 
  -4  -9   1     4656.94     4396.22    174.36 o 
  -3  -9   1    16243.32    16385.99    342.31 o 
  -2  -9   1     4245.62     4443.29    142.39 o 
  -1  -9   1       66.85       95.10    102.25 o 
   0  -9   1     6001.37     5841.03    190.24 o 
   1  -9   1    18696.36    18067.58    228.80 o 
   2  -9   1     5443.19     5271.65    109.73 o 
   3  -9   1     2709.93     3005.71    108.63 o 
   4  -9   1    13282.67    12900.13    888.80 o 
   5  -9   1     5680.07     5872.98    144.03 o 
   6  -9   1      158.02      224.66    133.38 o 
   7  -9   1     1133.79     1674.97    194.78 o 
   8  -9   1       43.66      222.18     96.49 o 
   9  -9   1      660.44      674.77    144.19 o 
  10  -9   1      178.26      255.75    195.84 o 
  11  -9   1       91.47       81.25     74.93 o 
  12  -9   1      565.54      688.41    182.39 o 
 -11  -8   1     1612.27     1380.17     33.25 o 
 -10  -8   1     4365.83     4249.48    388.79 o 
  -9  -8   1     1890.13     2825.44    451.59 o 
  -8  -8   1      568.02      623.74    221.61 o 
  -7  -8   1     2293.86     2254.73    295.06 o 
  -6  -8   1       86.31      207.01    185.69 o 
  -5  -8   1    11200.03    10435.57    666.63 o 
  -4  -8   1     6895.17     6858.85    255.07 o 
  -3  -8   1     3436.71     3659.84     86.37 o 
  -2  -8   1     5631.02     5753.42    199.60 o 
  -1  -8   1     1946.04     2199.62    268.33 o 
   0  -8   1     6221.09     5786.75    452.51 o 
   1  -8   1     1007.30     1112.44    251.58 o 
   2  -8   1    14011.50    13496.98    671.39 o 
   3  -8   1     3815.02     3722.61    138.60 o 
   4  -8   1     3802.97     3794.25     73.25 o 
   5  -8   1     5412.36     5683.85    257.86 o 
   6  -8   1    15482.42    16733.49    339.85 o 
   7  -8   1      710.19      683.79     50.51 o 
   8  -8   1      502.75      510.32     92.86 o 
   9  -8   1     1032.84     1532.78    199.24 o 
  10  -8   1     8768.59     8613.29    227.11 o 
  11  -8   1     1343.38     1071.67    271.51 o 
  12  -8   1      171.12      181.01    354.16 o 
  13  -8   1       65.39       95.12    472.83 o 
 -11  -7   1     1067.81     1045.86     66.49 o 
 -10  -7   1     1950.93     1878.86    464.98 o 
  -9  -7   1     6062.43     5628.72    284.90 o 
  -8  -7   1      241.79      272.31     68.49 o 
  -7  -7   1     2449.10     2989.86    169.92 o 
  -6  -7   1     4409.22     3998.57     86.28 o 
  -5  -7   1      653.75     1095.09    211.75 o 
  -4  -7   1     2199.69     2308.37    276.10 o 
  -3  -7   1    24203.82    23747.31    221.18 o 
  -2  -7   1    22159.23    22216.93    690.31 o 
  -1  -7   1     1044.90     1130.59     63.49 o 
   0  -7   1    14105.91    14273.96    283.34 o 
   1  -7   1    16983.00    16833.55   1022.77 o 
   2  -7   1    21376.07    19846.96    478.53 o 
   3  -7   1      208.98      294.57     55.55 o 
   4  -7   1     6245.00     6189.44    200.44 o 
   5  -7   1    17696.29    18295.46    244.87 o 
   6  -7   1      438.19      418.81     33.30 o 
   7  -7   1     1567.93     1693.42     73.19 o 
   8  -7   1     1388.53     1962.24    223.02 o 
   9  -7   1     8232.32     7607.10    157.92 o 
  10  -7   1     1841.35     2336.48    132.58 o 
  11  -7   1      704.31      649.89     51.95 o 
  12  -7   1       50.77       93.27    103.43 o 
  13  -7   1      922.40     1062.48    221.18 o 
 -10  -6   1     1576.88     2194.23    519.01 o 
  -9  -6   1      739.63     1004.49    283.74 o 
  -8  -6   1     4507.58     4905.16    171.73 o 
  -7  -6   1     5285.61     4808.79    101.48 o 
  -6  -6   1      960.18      971.71    297.53 o 
  -5  -6   1    19856.78    18433.88    574.78 o 
  -4  -6   1    25463.51    23744.35    838.40 o 
  -3  -6   1     3227.24     3314.58    311.89 o 
  -2  -6   1    10620.89    11827.70    418.34 o 
  -1  -6   1    24427.74    23824.50    268.97 o 
   0  -6   1     4684.71     4860.66    130.77 o 
   1  -6   1    14811.08    14967.79    747.80 o 
   2  -6   1     1458.44     1970.58    189.82 o 
   3  -6   1     3479.77     3959.43    179.72 o 
   4  -6   1      516.04      536.59    113.64 o 
   5  -6   1     6332.04     6304.80    182.33 o 
   6  -6   1      714.23      619.51     53.01 o 
   7  -6   1     4000.27     3736.27     93.69 o 
   8  -6   1     3871.41     3666.41     27.18 o 
   9  -6   1     1930.98     2171.95    133.39 o 
  10  -6   1     1252.72     1348.04    113.02 o 
  11  -6   1     5065.55     4462.01    154.95 o 
  12  -6   1     2147.09     2521.68    311.24 o 
  13  -6   1      830.49      770.11     68.57 o 
  14  -6   1      425.25      426.66    149.61 o 
 -10  -5   1     1562.65     1791.86    225.06 o 
  -9  -5   1      477.89      566.90    159.53 o 
  -8  -5   1    14567.27    13413.41    440.99 o 
  -7  -5   1     6363.37     5836.67    367.82 o 
  -6  -5   1    14485.14    12527.81    264.45 o 
  -5  -5   1     2967.77     3134.00    185.96 o 
  -4  -5   1    54504.61    49375.83    832.02 o 
  -3  -5   1    31155.49    28836.83    956.52 o 
  -2  -5   1     5905.18     5711.37    161.15 o 
  -1  -5   1      260.32      289.58    109.82 o 
   0  -5   1      739.43      725.22    223.69 o 
   1  -5   1    11877.99    11812.14    242.87 o 
   2  -5   1     7194.44     6987.64    209.40 o 
   3  -5   1     1082.66     1188.46    159.98 o 
   4  -5   1    18815.50    17425.61    238.16 o 
   5  -5   1     6264.94     5911.70     71.80 o 
   6  -5   1     8153.38     8608.50    279.02 o 
   7  -5   1     2911.71     3221.64    136.75 o 
   8  -5   1    15327.92    14652.41    672.49 o 
   9  -5   1     5211.24     5619.95    220.99 o 
  10  -5   1     5730.74     5464.16    254.61 o 
  11  -5   1     1375.49     1662.77    114.82 o 
  12  -5   1     2989.99     2883.66    370.78 o 
  13  -5   1      470.00      373.50    190.35 o 
  14  -5   1      500.24      632.60    169.00 o 
  15  -5   1     1128.37     1824.37    370.32 o 
 -13  -4   1      705.22      827.92    287.67 o 
 -12  -4   1     1460.69     1449.26    101.28 o 
 -11  -4   1     1791.07     1877.81    199.51 o 
 -10  -4   1     1267.80     1245.55    134.77 o 
  -9  -4   1    11317.93    10035.15    211.91 o 
  -8  -4   1     1505.49     1574.95    125.57 o 
  -7  -4   1    11273.44    12022.52    277.00 o 
  -6  -4   1     2554.45     2318.08     47.97 o 
  -5  -4   1    32053.95    29018.92    658.49 o 
  -4  -4   1     2597.83     3471.96    332.05 o 
  -3  -4   1    21746.07    21938.77    256.05 o 
  -2  -4   1     3606.90     3827.00    117.69 o 
  -1  -4   1     6669.46     6578.79    226.21 o 
   0  -4   1     2564.24     2783.46     94.96 o 
   1  -4   1    12811.30    13805.08    416.96 o 
   2  -4   1     5268.28     5606.21     44.46 o 
   3  -4   1     4405.33     4490.67    216.02 o 
   4  -4   1     2244.24     2302.46     98.06 o 
   5  -4   1    21560.53    21705.49    214.32 o 
   6  -4   1    29904.54    27655.10    343.56 o 
   7  -4   1     2430.29     2535.33    152.65 o 
   8  -4   1     6305.52     5780.55    153.80 o 
   9  -4   1     3309.77     3278.85     83.48 o 
  10  -4   1     3751.19     3749.32     99.66 o 
  11  -4   1     7768.78     6964.06     83.17 o 
  12  -4   1     1593.15     1743.56     87.90 o 
  13  -4   1      516.08      716.61    194.41 o 
  14  -4   1      287.09      325.07     89.12 o 
  15  -4   1     1380.61     1544.55    407.26 o 
 -15  -3   1      800.58      727.72     77.11 o 
 -14  -3   1      508.45      516.47    359.01 o 
 -13  -3   1       52.82      195.82     45.21 o 
 -12  -3   1     2440.01     2967.01    229.70 o 
 -11  -3   1     2953.68     2674.56    324.84 o 
 -10  -3   1     3323.50     3063.42    176.33 o 
  -9  -3   1     2227.90     2472.82    131.03 o 
  -8  -3   1    12689.36    12166.89    552.43 o 
  -7  -3   1     1430.85     1444.84     85.65 o 
  -6  -3   1     6602.70     6415.93    112.50 o 
  -5  -3   1     5912.76     6248.52    138.62 o 
  -4  -3   1    10555.17    11133.43    284.88 o 
  -3  -3   1     1466.28     2453.44    234.64 o 
  -2  -3   1      852.94      998.85     96.97 o 
  -1  -3   1    13154.44    15708.95    312.73 o 
   0  -3   1     7600.58     7499.36    129.11 o 
   1  -3   1    23917.87    23650.43    493.49 o 
   2  -3   1    43794.42    40708.15    811.88 o 
   3  -3   1     5455.89     5257.27    131.20 o 
   4  -3   1     8953.83     9482.66    431.54 o 
   5  -3   1    45841.57    42170.80    231.00 o 
   6  -3   1     7468.57     7075.69    298.52 o 
   7  -3   1    11212.93    10837.04    151.23 o 
   8  -3   1     3543.88     3279.00    181.51 o 
   9  -3   1     9160.37     8880.32    122.28 o 
  10  -3   1     2546.87     2190.20     75.19 o 
  11  -3   1     1160.02     1283.80    113.64 o 
  12  -3   1      411.59      464.51    109.83 o 
  13  -3   1      374.37      552.12    147.08 o 
  14  -3   1     2135.60     2089.78    171.31 o 
  15  -3   1      339.30      410.03    271.05 o 
 -15  -2   1      210.33      228.78     58.68 o 
 -14  -2   1      105.12      236.55     99.73 o 
 -13  -2   1     6947.00     6182.90    125.13 o 
 -12  -2   1     3401.11     3206.65    299.91 o 
 -11  -2   1     1891.54     2373.52    264.02 o 
 -10  -2   1     1248.71     1475.14     77.84 o 
  -9  -2   1     7176.53     6776.49    226.26 o 
  -8  -2   1     2405.99     2391.75     60.43 o 
  -7  -2   1     6413.89     6066.76     65.85 o 
  -6  -2   1     7982.58     7596.84    172.60 o 
  -5  -2   1      676.95      761.44     71.41 o 
  -4  -2   1     9520.59     8936.43    151.21 o 
  -3  -2   1     7930.95     7839.23    168.45 o 
  -2  -2   1     8770.02     8291.17    174.77 o 
  -1  -2   1     7606.63     9880.92    414.65 o 
   0  -2   1     4056.39     3884.69     69.72 o 
   1  -2   1     5415.90     5390.18    151.84 o 
   2  -2   1     3247.03     3599.94    152.38 o 
   3  -2   1    12320.25    12398.89    115.03 o 
   4  -2   1     1484.13     1823.82    129.85 o 
   5  -2   1     7008.51     6557.27    195.15 o 
   6  -2   1      383.76      525.78     95.43 o 
   7  -2   1    23251.11    23043.50    302.84 o 
   8  -2   1       58.87      184.82     29.91 o 
   9  -2   1     6310.76     5947.40    178.20 o 
  10  -2   1      264.51      519.59    158.77 o 
  11  -2   1     3322.29     2986.66    196.76 o 
  12  -2   1     3599.73     4211.06    201.52 o 
  13  -2   1     1922.79     1757.89     89.58 o 
  14  -2   1     2200.28     1997.53    298.48 o 
  15  -2   1     1758.67     1801.72    403.57 o 
 -15  -1   1     1165.84     1175.15     42.02 o 
 -14  -1   1     1248.52     1309.87    109.92 o 
 -13  -1   1     1175.15     1105.35     60.26 o 
 -12  -1   1    13737.31    13718.26    204.32 o 
 -11  -1   1     2548.88     2906.98    333.61 o 
 -10  -1   1     4286.03     4634.07    186.27 o 
  -9  -1   1     1551.96     1469.59    302.45 o 
  -8  -1   1     7357.62     6951.07    115.19 o 
  -7  -1   1     8418.83     8370.26     76.60 o 
  -6  -1   1    16147.54    16300.35    207.25 o 
  -5  -1   1      814.90      888.69     71.02 o 
  -4  -1   1    18553.69    18497.30    942.24 o 
  -3  -1   1    11681.79    12658.93    216.67 o 
  -2  -1   1     3681.05     4436.09    236.27 o 
  -1  -1   1     2537.36     2496.92    256.55 o 
   0  -1   1    92796.04    87676.26   4031.07 o 
   1  -1   1      259.84      460.35    193.87 o 
   2  -1   1     8579.95     8518.03    290.65 o 
   3  -1   1     2462.46     2447.48    232.86 o 
   4  -1   1      855.88     1172.38     66.03 o 
   5  -1   1     3589.11     4029.29     91.73 o 
   6  -1   1    35812.99    34138.84    258.73 o 
   7  -1   1     2969.97     2972.05    190.55 o 
   8  -1   1     4440.15     4049.31    135.36 o 
   9  -1   1      728.03      710.80     59.47 o 
  10  -1   1     6639.26     6289.08    125.32 o 
  11  -1   1     2167.27     2137.60    269.65 o 
  12  -1   1     2166.06     2098.72    126.78 o 
  13  -1   1     3400.21     2952.34     90.50 o 
  14  -1   1     1360.11     1325.91    129.77 o 
  15  -1   1      908.63      810.55    347.41 o 
 -15   0   1      330.44      519.01    349.54 o 
 -14   0   1     1260.27     1261.50     85.89 o 
 -13   0   1     7247.40     5906.62     59.03 o 
 -12   0   1        2.94       75.40     96.74 o 
 -11   0   1     3377.61     3658.10    198.32 o 
 -10   0   1      208.35      284.77     21.47 o 
  -9   0   1    16561.18    16827.35    269.76 o 
  -8   0   1      142.40      256.04     59.34 o 
  -7   0   1      488.30     1077.41     93.69 o 
  -6   0   1      707.25      757.77    103.20 o 
  -5   0   1      271.47      417.43     73.68 o 
  -4   0   1      878.91     1052.59    247.43 o 
  -3   0   1    25149.42    23708.26    263.44 o 
  -2   0   1      339.80      410.59    209.32 o 
  -1   0   1    66637.00    65005.95    276.54 o 
   0   0   1      794.53      819.60    324.61 o 
   1   0   1    68236.60    65054.20    198.78 o 
   2   0   1     1104.44     1116.51    326.92 o 
   3   0   1      836.13      744.80     33.71 o 
   4   0   1     3011.04     3596.18    197.95 o 
   5   0   1     1043.46     1754.81    165.69 o 
   6   0   1      404.74      422.83     17.80 o 
   7   0   1    17172.98    15642.76   1002.76 o 
   8   0   1     1223.91     1391.37    207.14 o 
   9   0   1     1396.05     1082.39    257.28 o 
  10   0   1      173.16      233.94     91.15 o 
  11   0   1     1296.63     1174.95     79.50 o 
  12   0   1      830.12      748.05     96.51 o 
  13   0   1      544.54     1028.57    184.37 o 
  14   0   1     2654.46     3093.94    275.73 o 
  15   0   1     4710.96     4796.74    274.92 o 
 -15   1   1     1020.83     1146.06    428.96 o 
 -14   1   1     1122.33     1311.37    380.48 o 
 -13   1   1     1239.33     1405.10    489.45 o 
 -12   1   1    13818.86    13109.96    254.34 o 
 -11   1   1     3000.96     2988.76     36.61 o 
 -10   1   1     3969.02     3940.61    172.49 o 
  -9   1   1     1577.65     1432.34    212.64 o 
  -8   1   1     7391.48     7261.07    115.15 o 
  -7   1   1     8653.85     8697.83    127.51 o 
  -6   1   1    16575.04    16751.88    693.24 o 
  -5   1   1      886.68     1138.81    241.56 o 
  -4   1   1    18115.67    20051.26    272.72 o 
  -3   1   1    11728.73    12164.43    170.79 o 
  -2   1   1     3489.66     3692.30     79.35 o 
  -1   1   1     2444.40     3149.06    340.39 o 
   0   1   1    93063.04    88460.29    319.99 o 
   1   1   1      271.39      389.25    114.05 o 
   2   1   1    10270.21    10844.74    317.34 o 
   3   1   1     2565.95     3409.15    261.24 o 
   4   1   1      588.39      559.51     42.13 o 
   5   1   1     3367.68     3454.88    129.97 o 
   6   1   1    35143.92    32748.18    188.84 o 
   7   1   1     2492.48     2554.74    137.17 o 
   8   1   1     4268.73     4025.93    124.59 o 
   9   1   1      489.88      610.09    189.08 o 
  10   1   1     5703.39     5186.99    149.94 o 
  11   1   1     1665.18     1728.54    322.99 o 
  12   1   1     2008.79     1812.65    205.25 o 
  13   1   1     3495.11     3392.53    140.77 o 
  14   1   1     1359.86     1263.43     39.25 o 
  15   1   1      940.76      810.83     78.50 o 
 -15   2   1      217.18      290.44    326.46 o 
 -14   2   1       71.23      148.68    428.50 o 
 -13   2   1     6983.23     6296.41     89.12 o 
 -12   2   1     3259.49     3150.98     93.74 o 
 -11   2   1     1873.26     2604.97    293.67 o 
 -10   2   1     1347.96     2102.65    160.83 o 
  -9   2   1     6763.22     6196.36     48.35 o 
  -8   2   1     2262.26     2158.68    148.45 o 
  -7   2   1     6369.81     5905.67    354.13 o 
  -6   2   1     7642.60     6942.27     35.43 o 
  -5   2   1      798.73      940.78    108.91 o 
  -4   2   1     8995.05     8209.05    144.30 o 
  -3   2   1     7040.49     6958.27    154.78 o 
  -2   2   1     8707.15     8380.24     89.12 o 
  -1   2   1     6714.54     7864.05     95.12 o 
   0   2   1     4593.79     4743.23    206.37 o 
   1   2   1     6333.47     6246.50    810.61 o 
   2   2   1     3972.64     4203.76    285.36 o 
   3   2   1    16240.20    18110.65    269.11 o 
   4   2   1     1395.62     1684.68    172.86 o 
   5   2   1     7035.48     6899.38     87.95 o 
   6   2   1      299.33      412.55     65.81 o 
   7   2   1    24355.90    22490.76    487.22 o 
   8   2   1       87.52      110.41     43.94 o 
   9   2   1     6520.94     5647.49    113.34 o 
  10   2   1      216.29      400.62    265.04 o 
  11   2   1     3113.15     2804.50    148.22 o 
  12   2   1     3655.10     3816.07    234.39 o 
  13   2   1     2095.01     2356.24    306.37 o 
  14   2   1     2055.56     1953.20    315.84 o 
  15   2   1     2062.57     2564.09    346.31 o 
 -15   3   1      789.36      702.32    210.56 o 
 -14   3   1      480.77      450.21    102.51 o 
 -13   3   1       33.83      386.02    362.01 o 
 -12   3   1     2614.95     3244.71    271.51 o 
 -11   3   1     3384.57     3465.43    280.28 o 
 -10   3   1     3301.03     3010.95    191.57 o 
  -9   3   1     1741.05     1921.69    321.31 o 
  -8   3   1    12146.35    12359.24    270.17 o 
  -7   3   1      992.50     1630.80    149.98 o 
  -6   3   1     6607.54     6386.52    145.27 o 
  -5   3   1     6147.27     5848.10    326.39 o 
  -4   3   1    11956.93    11350.77    348.49 o 
  -3   3   1     1756.46     1854.19    335.93 o 
  -2   3   1     1019.37     1973.46    209.54 o 
  -1   3   1    13357.18    13534.58    582.86 o 
   0   3   1     6906.27     6719.60     99.06 o 
   1   3   1    24728.21    25342.46    323.72 o 
   2   3   1    44193.65    42084.30    111.69 o 
   3   3   1     5526.04     5206.83    105.13 o 
   4   3   1     9300.99    10901.28    359.53 o 
   5   3   1    45432.39    41809.30    928.37 o 
   6   3   1     7562.16     7496.23     87.52 o 
   7   3   1    11885.76    12160.44    247.18 o 
   8   3   1     3700.31     3588.79    174.28 o 
   9   3   1     9347.66     8559.57    261.12 o 
  10   3   1     2086.04     2560.64    181.11 o 
  11   3   1      986.03     1115.54    124.81 o 
  12   3   1      434.19      427.18     15.93 o 
  13   3   1      314.55      404.03    272.43 o 
  14   3   1     2262.86     2483.75    222.10 o 
  15   3   1      297.81      320.45    148.68 o 
 -15   4   1      514.45      495.46     37.86 o 
 -14   4   1     2420.37     3200.84    448.36 o 
 -13   4   1      770.35      956.74    363.40 o 
 -12   4   1     1722.23     2421.87    348.62 o 
 -11   4   1     1744.44     2190.08    265.51 o 
 -10   4   1     1482.69     1862.23    230.87 o 
  -9   4   1    11688.54    10297.20    109.03 o 
  -8   4   1     1581.63     1398.00    100.50 o 
  -7   4   1    11311.12    10784.28    401.71 o 
  -6   4   1     2933.31     2606.55    186.94 o 
  -5   4   1    35130.77    31726.42    145.49 o 
  -4   4   1     3428.25     3173.40     82.64 o 
  -3   4   1    22345.14    21073.53    338.42 o 
  -2   4   1     3514.64     3804.03    272.20 o 
  -1   4   1     7240.03     7037.55    150.78 o 
   0   4   1     3005.75     3112.77    326.04 o 
   1   4   1    12349.45    14774.89    340.58 o 
   2   4   1     5453.01     6680.71    527.25 o 
   3   4   1     4178.74     4261.75     42.05 o 
   4   4   1     1640.11     1702.03    162.20 o 
   5   4   1    20049.83    18467.94    153.26 o 
   6   4   1    28982.90    29337.16    243.91 o 
   7   4   1     2040.86     2262.32    125.21 o 
   8   4   1     5675.85     5064.23     94.91 o 
   9   4   1     3585.52     3929.43    190.47 o 
  10   4   1     3054.53     2919.81    233.64 o 
  11   4   1     7644.38     7386.41    212.68 o 
  12   4   1     1450.71     1612.89     88.66 o 
  13   4   1      534.76      602.58    104.36 o 
  14   4   1      414.25      465.90    161.61 o 
  15   4   1     1575.22     2155.44    241.03 o 
 -15   5   1     1135.65     1006.15     91.43 o 
 -14   5   1      206.32      283.05    373.09 o 
 -13   5   1     1877.14     1759.73     91.43 o 
 -12   5   1     1882.36     1961.97    181.01 o 
 -11   5   1     3587.61     3177.76      4.62 o 
 -10   5   1     1498.39     1470.67     22.16 o 
  -9   5   1      497.43      638.81    176.22 o 
  -8   5   1    14122.59    13376.31    674.62 o 
  -7   5   1     6480.02     6160.83    179.97 o 
  -6   5   1    14446.86    14624.21    266.09 o 
  -5   5   1     3634.49     3565.53    219.77 o 
  -4   5   1    53791.61    49605.91    223.54 o 
  -3   5   1    32026.87    29661.49    601.33 o 
  -2   5   1     5904.33     5563.36    396.55 o 
  -1   5   1      268.72      384.19    189.18 o 
   0   5   1      476.85      508.98    114.79 o 
   1   5   1    11322.22    10884.58    213.73 o 
   2   5   1     6990.42     7102.04    166.36 o 
   3   5   1      858.26     1069.08    132.48 o 
   4   5   1    17523.85    16483.83    513.00 o 
   5   5   1     6861.99     6728.30     81.99 o 
   6   5   1     7076.31     6683.76     91.63 o 
   7   5   1     3526.80     3455.37     91.47 o 
   8   5   1    14170.04    13314.66    376.52 o 
   9   5   1     5562.11     5084.45    127.67 o 
  10   5   1     6079.99     5275.48    293.67 o 
  11   5   1     1280.42     1173.30     95.12 o 
  12   5   1     3098.62     3390.62    373.55 o 
  13   5   1      498.48      505.62    330.15 o 
  14   5   1      558.60      490.84     10.16 o 
  15   5   1     1033.01     1820.68    470.52 o 
 -14   6   1      275.22      446.97    235.95 o 
 -13   6   1      372.35      610.43    343.08 o 
 -12   6   1     1740.41     2498.06    446.51 o 
 -11   6   1     3135.64     3231.32    214.25 o 
 -10   6   1     1095.68     1139.13    244.27 o 
  -9   6   1      685.62     1439.26    176.39 o 
  -8   6   1     3957.12     3895.43    186.32 o 
  -7   6   1     5030.25     4893.79    110.32 o 
  -6   6   1     1155.76     1739.27    196.72 o 
  -5   6   1    19690.98    19921.28    149.37 o 
  -4   6   1    24344.34    23610.40    188.28 o 
  -3   6   1     2869.28     3180.64     95.81 o 
  -2   6   1    11086.80    11864.26    252.84 o 
  -1   6   1    24396.79    23072.24    430.11 o 
   0   6   1     4554.89     4407.67    309.03 o 
   1   6   1    15308.91    13802.63    375.26 o 
   2   6   1     2119.88     2301.67     85.69 o 
   3   6   1     3976.01     3916.02     54.51 o 
   4   6   1      585.00      523.68     36.01 o 
   5   6   1     5792.28     5123.92    138.22 o 
   6   6   1      699.70      709.95     69.58 o 
   7   6   1     3293.40     3101.95     77.96 o 
   8   6   1     4463.50     4263.72     59.80 o 
   9   6   1     2075.33     2468.97    253.96 o 
  10   6   1     1446.99     1896.40    291.83 o 
  11   6   1     4834.26     4313.20     12.01 o 
  12   6   1     2175.79     2649.52    385.10 o 
  13   6   1      820.64      781.28    501.46 o 
  14   6   1      452.41      588.73    414.65 o 
 -14   7   1      577.16      872.71    456.67 o 
 -13   7   1      468.17      480.22    324.61 o 
 -12   7   1      253.30      460.36    435.43 o 
 -11   7   1     1225.66     1712.63    188.86 o 
 -10   7   1     1756.76     2192.85    287.67 o 
  -9   7   1     6211.29     5557.34    314.45 o 
  -8   7   1      441.93      506.68    231.24 o 
  -7   7   1     2738.31     2987.81    222.63 o 
  -6   7   1     5097.74     5161.57    207.52 o 
  -5   7   1      725.88      671.00     78.52 o 
  -4   7   1     2185.52     2196.28     51.13 o 
  -3   7   1    24375.89    22521.78    123.45 o 
  -2   7   1    21579.66    20683.75    289.35 o 
  -1   7   1      906.24     1105.63    229.47 o 
   0   7   1    14157.66    15163.34    259.33 o 
   1   7   1    16247.49    18744.93    263.84 o 
   2   7   1    19808.73    18741.25    738.25 o 
   3   7   1      136.38      131.66     13.13 o 
   4   7   1     6143.73     6285.29    220.68 o 
   5   7   1    18253.27    17299.92    341.85 o 
   6   7   1      348.21      352.90     57.17 o 
   7   7   1     1498.58     1813.86    143.57 o 
   8   7   1     1195.13     1423.80    104.12 o 
   9   7   1     7741.62     8012.73    481.60 o 
  10   7   1     1949.47     2073.71    534.24 o 
  11   7   1      723.24      700.47    137.60 o 
  12   7   1       66.23       74.80     38.79 o 
  13   7   1     1025.44     1197.78    346.77 o 
  14   7   1       61.86      159.77    541.17 o 
 -13   8   1      936.01      958.13    462.67 o 
 -12   8   1       86.57       83.58    127.90 o 
 -11   8   1     1564.79     1709.86    174.08 o 
 -10   8   1     4801.70     4984.12    399.87 o 
  -9   8   1     2007.12     1946.51    144.53 o 
  -8   8   1      750.35      839.57    213.18 o 
  -7   8   1     2457.31     2175.91    103.25 o 
  -6   8   1       47.01      248.04    160.75 o 
  -5   8   1    11289.65    10686.71    142.68 o 
  -4   8   1     6760.06     6693.78    183.09 o 
  -3   8   1     3798.91     3691.48    272.45 o 
  -2   8   1     5575.13     5505.55     91.83 o 
  -1   8   1     1993.87     2426.28    192.12 o 
   0   8   1     6835.45     6694.37    252.40 o 
   1   8   1     1269.81     1508.82    106.81 o 
   2   8   1    13478.76    12679.57    480.68 o 
   3   8   1     3889.31     3751.13    154.05 o 
   4   8   1     4007.29     3704.71    173.46 o 
   5   8   1     5636.97     5141.45     98.44 o 
   6   8   1    15483.09    14617.98    686.18 o 
   7   8   1      599.59      593.62     21.92 o 
   8   8   1      663.20      664.22     44.24 o 
   9   8   1      996.98     1179.42    246.56 o 
  10   8   1     8053.34     7802.63    444.20 o 
  11   8   1     1506.03     1564.87     53.56 o 
  12   8   1      184.65      391.56    207.79 o 
  13   8   1       97.74      146.37    548.56 o 
 -13   9   1      510.16      399.87     19.39 o 
 -12   9   1      132.76       99.74    165.31 o 
 -11   9   1      403.99      446.05    138.99 o 
 -10   9   1      148.83      488.07    458.06 o 
  -9   9   1       82.16      190.08    142.24 o 
  -8   9   1      490.40      716.67    231.61 o 
  -7   9   1    10082.99     9001.72    139.00 o 
  -6   9   1        7.17       21.57     17.05 o 
  -5   9   1      937.40     1125.12    224.35 o 
  -4   9   1     3900.86     3446.85    242.95 o 
  -3   9   1    17383.56    17563.83    484.65 o 
  -2   9   1     3914.96     3679.38    121.53 o 
  -1   9   1       64.52       59.78     39.72 o 
   0   9   1     6111.11     6097.49    239.94 o 
   1   9   1    16805.98    18167.12    169.21 o 
   2   9   1     5754.22     5267.44     43.10 o 
   3   9   1     2780.83     2782.91    104.31 o 
   4   9   1    13452.91    12932.95    601.29 o 
   5   9   1     5513.36     5157.96    187.96 o 
   6   9   1       73.59      128.67     43.70 o 
   7   9   1      966.05     1583.88    130.60 o 
   8   9   1       14.82       26.51     12.87 o 
   9   9   1      817.34     1032.53    234.14 o 
  10   9   1      247.80      497.77    432.20 o 
  11   9   1      101.85       84.04     70.19 o 
  12   9   1      615.51      696.78    435.89 o 
  13   9   1      777.44      771.12    141.76 o 
 -12  10   1      488.19      792.82    473.29 o 
 -11  10   1      261.20      657.53    539.78 o 
 -10  10   1       71.08      157.92    315.37 o 
  -9  10   1      209.00      188.50    119.13 o 
  -8  10   1    11402.58     9936.70    435.66 o 
  -7  10   1     2028.65     2727.07    221.09 o 
  -6  10   1     2765.22     2841.83    159.67 o 
  -5  10   1     1515.81     1699.38    269.10 o 
  -4  10   1     5299.91     5419.24    208.93 o 
  -3  10   1     1826.09     1656.29    309.64 o 
  -2  10   1     3217.69     3548.67    207.33 o 
  -1  10   1      444.54      418.09     48.49 o 
   0  10   1     2414.24     3025.56    265.43 o 
   1  10   1     2395.98     2280.95     45.35 o 
   2  10   1     5898.64     5720.67    164.00 o 
   3  10   1     3017.60     3070.81     68.25 o 
   4  10   1      140.69      136.71     13.66 o 
   5  10   1     2693.92     3180.02    223.11 o 
   6  10   1     1636.73     1486.37    282.32 o 
   7  10   1     1113.97     1699.69    121.17 o 
   8  10   1     2612.30     2240.02    251.50 o 
   9  10   1       79.57      104.44    110.21 o 
  10  10   1      572.10      843.62    495.46 o 
  11  10   1     1445.32     1291.51    127.44 o 
  12  10   1      802.18      885.17    230.41 o 
 -11  11   1      623.28      566.57    519.93 o 
 -10  11   1      308.29      516.70    391.56 o 
  -9  11   1      553.36      465.20    168.95 o 
  -8  11   1     1268.86     1698.77    273.82 o 
  -7  11   1     6207.70     5889.61    521.78 o 
  -6  11   1     6116.98     5985.31    234.54 o 
  -5  11   1      887.66      854.84    126.25 o 
  -4  11   1     7504.60     6453.13    470.52 o 
  -3  11   1     3790.17     3963.15     99.16 o 
  -2  11   1     3456.94     3267.11    389.57 o 
  -1  11   1      681.96      740.86    100.40 o 
   0  11   1      239.29      248.93    191.87 o 
   1  11   1    14145.61    13501.58    227.92 o 
   2  11   1     1228.32     1658.57    253.53 o 
   3  11   1     1846.66     1916.29    144.02 o 
   4  11   1     2916.71     2618.61    227.46 o 
   5  11   1     5911.00     5676.74    123.03 o 
   6  11   1      744.94     1161.11    160.48 o 
   7  11   1     2098.86     2729.69    190.92 o 
   8  11   1      263.90      287.32    141.10 o 
   9  11   1     1294.65     1285.57    207.79 o 
  10  11   1      717.99      891.18    439.59 o 
  11  11   1       42.09       25.86    332.00 o 
 -10  12   1      445.05      545.05     70.03 o 
  -9  12   1     1144.41     1283.20    393.41 o 
  -8  12   1      818.27      954.90    271.05 o 
  -7  12   1     2475.13     2958.43    482.99 o 
  -6  12   1      492.28      545.78    146.45 o 
  -5  12   1     3480.71     3363.38    321.84 o 
  -4  12   1       36.45      209.63    130.67 o 
  -3  12   1      400.59      483.27    164.28 o 
  -2  12   1      330.79      398.01    117.68 o 
  -1  12   1     1801.13     2425.49    128.65 o 
   0  12   1     4187.92     3943.44     78.20 o 
   1  12   1     3110.93     3027.68    183.82 o 
   2  12   1    11874.50    10644.99    647.06 o 
   3  12   1       11.20       68.94     77.85 o 
   4  12   1     3347.63     3199.74    214.21 o 
   5  12   1      768.39     1072.70     86.54 o 
   6  12   1     5139.80     5058.00    296.90 o 
   7  12   1      140.74      392.49    430.35 o 
   8  12   1       32.47      120.25    174.31 o 
   9  12   1      409.70      482.53    224.43 o 
  10  12   1     2975.61     3277.96    228.10 o 
  -9  13   1      432.21      769.27    545.79 o 
  -8  13   1      518.95      461.75      9.23 o 
  -7  13   1     1681.62     1572.72    126.52 o 
  -6  13   1      185.18      241.03    365.24 o 
  -5  13   1      737.60      873.63    162.54 o 
  -4  13   1      297.90      290.44    440.97 o 
  -3  13   1      557.67      568.64    156.62 o 
  -2  13   1     2989.76     3055.99    135.52 o 
  -1  13   1      447.05      429.88     36.02 o 
   0  13   1     4099.11     4138.30    278.57 o 
   1  13   1    10032.03     9096.38     77.80 o 
   2  13   1     5776.52     4756.52     56.63 o 
   3  13   1     1024.16     1626.79    256.21 o 
   4  13   1      320.30      408.06     87.96 o 
   5  13   1     4477.32     4861.76    368.94 o 
   6  13   1      251.13      316.30    194.40 o 
   7  13   1      235.43      384.18    205.94 o 
   8  13   1      198.75      426.19    338.92 o 
   9  13   1      858.25      801.13    135.75 o 
  -8  14   1     2798.35     2562.71     46.64 o 
  -7  14   1      795.95     1055.56    456.67 o 
  -6  14   1       63.46      154.69     70.19 o 
  -5  14   1      758.23      889.79    523.62 o 
  -4  14   1      697.10      720.33    356.47 o 
  -3  14   1      170.31      283.04    159.30 o 
  -2  14   1      179.12      284.42     59.44 o 
  -1  14   1      924.58     1020.43    378.44 o 
   0  14   1      569.44      553.13     55.60 o 
   1  14   1      497.09      565.38    261.74 o 
   2  14   1     1166.24     1120.50    102.33 o 
   3  14   1      678.39      813.97    200.60 o 
   4  14   1      156.48      163.69    180.76 o 
   5  14   1       99.41      111.74      3.69 o 
   6  14   1      135.09      140.37     11.08 o 
   7  14   1     1127.09     1120.66    539.78 o 
   8  14   1      766.47      678.31     24.93 o 
  -6  15   1      560.58      523.16    104.36 o 
  -5  15   1      363.37      266.89    378.63 o 
  -4  15   1     2922.68     3146.36    315.84 o 
  -3  15   1     1270.00     1228.11    178.70 o 
  -2  15   1      412.82      390.18     49.41 o 
  -1  15   1       62.07      118.01    313.53 o 
   0  15   1     2899.42     3669.89    357.21 o 
   1  15   1     1870.44     1960.90    268.05 o 
   2  15   1      370.56      967.60    269.28 o 
   3  15   1      268.47      195.36      5.99 o 
   4  15   1      706.75      772.97    256.73 o 
   5  15   1      570.76      446.97    196.71 o 
   6  15   1      588.65      743.42    283.51 o 
  -3  16   1      337.64      366.17    398.49 o 
  -2  16   1      128.37      156.55    113.10 o 
  -1  16   1     1532.85     1480.80    183.12 o 
   0  16   1      106.21      167.69    303.88 o 
   1  16   1      978.78     1327.76    311.96 o 
   2  16   1      786.90      849.63     50.10 o 
   3  16   1      445.96      575.77    172.97 o 
  -3 -16   2      316.62      498.23    181.93 o 
  -2 -16   2      931.41      886.56    277.97 o 
  -1 -16   2       74.32       91.31    167.65 o 
   0 -16   2      480.97      544.44    102.53 o 
   1 -16   2     1158.02     1028.36     99.51 o 
   2 -16   2      607.59      689.82    387.68 o 
  -6 -15   2      831.44      690.31    284.44 o 
  -5 -15   2      275.70      509.77    398.95 o 
  -4 -15   2     1171.81     1191.77     25.40 o 
  -3 -15   2      819.35     1140.98     86.35 o 
  -2 -15   2       22.88       52.59    174.76 o 
  -1 -15   2       14.68      221.17    107.78 o 
   0 -15   2      403.01      619.70    270.73 o 
   1 -15   2      782.26      814.19    236.53 o 
   2 -15   2     1267.98     1005.93    141.06 o 
   3 -15   2      653.48      722.40    139.57 o 
   4 -15   2      442.52      504.69    180.08 o 
   5 -15   2      279.92      208.71     90.96 o 
   6 -15   2      118.13      453.90    484.37 o 
  -8 -14   2       34.01      287.67    235.49 o 
  -7 -14   2     2022.65     2000.30     55.41 o 
  -6 -14   2      523.70      670.92    349.08 o 
  -5 -14   2     1338.04     1401.87    223.49 o 
  -4 -14   2      419.20      406.34      7.85 o 
  -3 -14   2     1094.27     1055.56    422.96 o 
  -2 -14   2     2848.93     2775.07    324.61 o 
  -1 -14   2      847.70      864.61     32.32 o 
   0 -14   2     1428.15     1151.83    112.21 o 
   1 -14   2     2460.41     2896.46    199.71 o 
   2 -14   2     2847.48     3212.91    207.56 o 
   3 -14   2     1259.96     1695.58    275.46 o 
   4 -14   2     1025.48     1219.94    110.82 o 
   5 -14   2       77.63      380.48    473.29 o 
   6 -14   2      665.58      604.89     41.56 o 
   7 -14   2     1563.59     1757.42    170.85 o 
   8 -14   2     1263.60     1547.78    207.33 o 
  -9 -13   2     1135.69     1146.06    349.08 o 
  -8 -13   2     1651.20     2103.27    418.34 o 
  -7 -13   2      316.35      587.81    397.10 o 
  -6 -13   2      158.07      142.22    268.74 o 
  -5 -13   2      211.31      388.79    368.94 o 
  -4 -13   2      412.32      559.18    228.10 o 
  -3 -13   2     2171.37     1875.93    132.29 o 
  -2 -13   2      313.73      436.75     93.97 o 
  -1 -13   2     6432.14     6634.69    356.11 o 
   0 -13   2     1163.81     1270.35    106.81 o 
   1 -13   2     8021.28     7572.61    220.39 o 
   2 -13   2     2010.94     2183.92    143.37 o 
   3 -13   2     5481.15     5145.55    325.99 o 
   4 -13   2      205.83      330.13    299.98 o 
   5 -13   2     1378.22     1456.82    254.89 o 
   6 -13   2      291.59      462.67    137.60 o 
   7 -13   2      981.64     1131.29    519.01 o 
   8 -13   2      673.44      810.37    551.33 o 
   9 -13   2       52.81       40.63    176.39 o 
 -10 -12   2     2273.00     2189.61    222.56 o 
  -9 -12   2       25.85       81.27     68.80 o 
  -8 -12   2      535.61      568.87    548.56 o 
  -7 -12   2     1661.63     1626.74    169.00 o 
  -6 -12   2      693.51      818.22    149.14 o 
  -5 -12   2     4618.75     3974.74      7.85 o 
  -4 -12   2      261.25      432.20    237.80 o 
  -3 -12   2      819.03      854.89     75.96 o 
  -2 -12   2     1419.91     1553.30    236.38 o 
  -1 -12   2      343.73      288.50    234.44 o 
   0 -12   2     1119.61     1104.59     74.06 o 
   1 -12   2     8602.11     8202.48    161.78 o 
   2 -12   2     3784.61     3813.43    184.09 o 
   3 -12   2      522.72      474.22    101.12 o 
   4 -12   2      560.95      567.09     78.96 o 
   5 -12   2     5024.21     4496.05    524.55 o 
   6 -12   2      619.53      520.39     17.08 o 
   7 -12   2      545.12      734.35    301.19 o 
   8 -12   2     1203.15     1054.93    111.53 o 
   9 -12   2     1219.30     1142.70     90.77 o 
  10 -12   2      826.61      951.07    184.98 o 
 -11 -11   2      539.47      524.09    479.30 o 
 -10 -11   2       72.36       90.50     97.89 o 
  -9 -11   2       72.47      132.52    146.84 o 
  -8 -11   2     3069.75     2846.22     76.65 o 
  -7 -11   2     3467.60     3352.76     93.27 o 
  -6 -11   2     1389.02     1496.07    493.15 o 
  -5 -11   2     4743.84     4596.25    545.33 o 
  -4 -11   2      741.96      874.81    226.52 o 
  -3 -11   2     2190.01     2292.81    381.87 o 
  -2 -11   2      234.01      294.29     73.31 o 
  -1 -11   2      648.71      662.97    192.93 o 
   0 -11   2     2629.62     2858.69    130.60 o 
   1 -11   2      670.36      735.83     80.24 o 
   2 -11   2     3637.58     3440.16    326.23 o 
   3 -11   2     2343.98     2473.32    139.67 o 
   4 -11   2       34.83       68.02    217.75 o 
   5 -11   2      224.49      515.14    243.84 o 
   6 -11   2     1758.61     2218.79    180.83 o 
   7 -11   2      582.24      545.06     84.04 o 
   8 -11   2     3106.57     2850.45    223.72 o 
   9 -11   2      934.67      785.23     40.40 o 
  10 -11   2      416.75      651.02    338.06 o 
  11 -11   2      582.36      556.00    180.93 o 
 -11 -10   2     1689.65     2458.81    432.66 o 
 -10 -10   2      122.84      223.02    207.79 o 
  -9 -10   2      445.97      513.00     94.66 o 
  -8 -10   2     1912.55     1874.24    102.51 o 
  -7 -10   2    10139.09    12388.26    514.85 o 
  -6 -10   2      538.12      527.32     46.64 o 
  -5 -10   2      923.46      839.46    208.71 o 
  -4 -10   2     1156.63     1560.83    200.39 o 
  -3 -10   2     8083.42     7627.59     53.44 o 
  -2 -10   2     2649.25     2485.49    149.61 o 
  -1 -10   2     1736.90     2036.03    198.21 o 
   0 -10   2     2170.92     2881.31    291.11 o 
   1 -10   2     5460.07     5473.52    244.07 o 
   2 -10   2     5900.85     5275.04    169.92 o 
   3 -10   2     3857.42     3620.95    360.48 o 
   4 -10   2     4565.96     4064.36     91.52 o 
   5 -10   2      942.92     1032.02    139.31 o 
   6 -10   2      253.88      567.71    319.24 o 
   7 -10   2    10193.29     9680.34    292.75 o 
   8 -10   2      321.76      425.55    159.57 o 
   9 -10   2     1464.29     1864.05    159.07 o 
  10 -10   2      108.96      148.00     44.33 o 
  11 -10   2     1496.30     1726.26    192.32 o 
  12 -10   2      768.88      751.10     95.65 o 
 -11  -9   2      319.80      587.34    519.01 o 
 -10  -9   2      537.80      520.85    146.84 o 
  -9  -9   2      321.24      315.37     18.93 o 
  -8  -9   2     7354.86     6672.27    185.62 o 
  -7  -9   2      480.00      462.67    139.45 o 
  -6  -9   2     4049.91     3826.05    123.75 o 
  -5  -9   2     4189.48     4490.05    258.58 o 
  -4  -9   2    10592.11    11167.58    273.24 o 
  -3  -9   2     6679.81     6241.88    143.83 o 
  -2  -9   2     3329.83     3597.52    302.17 o 
  -1  -9   2    11152.96    10842.19    589.65 o 
   0  -9   2     1425.33     1593.83    144.53 o 
   1  -9   2     8656.58    10213.29    192.06 o 
   2  -9   2     1659.90     2330.91    209.24 o 
   3  -9   2     9319.84     8813.74    417.79 o 
   4  -9   2     2770.25     2664.00    114.82 o 
   5  -9   2     3710.75     3584.38    106.39 o 
   6  -9   2     1368.36     1645.59    288.31 o 
   7  -9   2      764.37     1016.81    262.43 o 
   8  -9   2     5634.53     5432.55    259.04 o 
   9  -9   2     2342.48     2154.07     83.58 o 
  10  -9   2       29.00      143.30     89.67 o 
  11  -9   2     1140.05     1293.59    333.41 o 
  12  -9   2     2061.20     2177.53    130.35 o 
  13  -9   2      100.29      361.09    309.83 o 
 -11  -8   2      305.20      411.88    215.64 o 
 -10  -8   2     1418.54     1273.50    403.57 o 
  -9  -8   2     2973.72     2621.81     34.17 o 
  -8  -8   2     1231.24     1672.45    176.39 o 
  -7  -8   2     5324.20     5783.41    373.55 o 
  -6  -8   2      978.58     2091.26    518.08 o 
  -5  -8   2     2114.05     2514.84    303.32 o 
  -4  -8   2     9155.28     9695.02    760.50 o 
  -3  -8   2    20337.68    19692.77    137.52 o 
  -2  -8   2     4347.42     4894.46    335.48 o 
  -1  -8   2     1764.07     1763.36    153.78 o 
   0  -8   2     1707.45     1608.49    267.81 o 
   1  -8   2    10398.37    11226.51    223.33 o 
   2  -8   2     4638.69     5061.19    186.57 o 
   3  -8   2      966.61      985.29     54.30 o 
   4  -8   2     6285.69     6078.63    211.68 o 
   5  -8   2     8590.80     8008.60    104.80 o 
   6  -8   2      681.10      701.60     67.76 o 
   7  -8   2      443.14      463.35    299.75 o 
   8  -8   2     6685.12     6319.68    254.91 o 
   9  -8   2     2168.81     2091.45    150.00 o 
  10  -8   2     7721.32     6959.52    138.35 o 
  11  -8   2      850.08     1230.21    168.93 o 
  12  -8   2      602.02      690.29    129.21 o 
  13  -8   2       58.41       54.95    155.61 o 
 -10  -7   2     2852.36     2828.67     84.04 o 
  -9  -7   2      510.07      520.39     39.25 o 
  -8  -7   2      997.76      955.82      5.08 o 
  -7  -7   2      171.71      426.19    218.87 o 
  -6  -7   2      677.40      748.50    428.50 o 
  -5  -7   2     3280.92     3583.25    229.98 o 
  -4  -7   2     9115.27     8644.75    168.27 o 
  -3  -7   2     8801.35     8796.15    163.23 o 
  -2  -7   2     3491.11     3529.14    101.35 o 
  -1  -7   2    22936.83    22026.93   1144.21 o 
   0  -7   2     2121.29     2093.77    348.16 o 
   1  -7   2    14701.60    16221.16    211.70 o 
   2  -7   2     2021.08     2301.92    110.63 o 
   3  -7   2     8244.85     8667.95    621.99 o 
   4  -7   2     1986.68     2501.94    117.04 o 
   5  -7   2      303.36      279.54     35.67 o 
   6  -7   2     9237.90     8127.57     83.40 o 
   7  -7   2     1238.02     1694.09    143.24 o 
   8  -7   2     2794.20     2793.73    110.00 o 
   9  -7   2     3799.25     3768.97    112.71 o 
  10  -7   2     2190.82     2679.63    184.01 o 
  11  -7   2     2665.62     2521.30     95.64 o 
  12  -7   2     2872.92     2737.53    198.79 o 
  13  -7   2     1397.16     1415.40    191.83 o 
  14  -7   2      301.03      290.87     99.97 o 
 -10  -6   2     1923.65     2426.49    296.44 o 
  -9  -6   2      167.81      389.72    293.21 o 
  -8  -6   2     1383.04     1921.80    387.41 o 
  -7  -6   2    15571.04    16630.05    255.05 o 
  -6  -6   2       83.43      201.88    155.69 o 
  -5  -6   2     3888.10     4604.57    295.55 o 
  -4  -6   2     2581.12     2454.89    180.31 o 
  -3  -6   2    18442.58    18375.67   1317.37 o 
  -2  -6   2    23766.38    23050.75    953.28 o 
  -1  -6   2     1637.35     1908.94    115.67 o 
   0  -6   2    18213.54    17372.09    186.32 o 
   1  -6   2     1417.70     1426.39     91.66 o 
   2  -6   2    22619.19    23128.71    221.09 o 
   3  -6   2    10982.02    12577.04    184.06 o 
   4  -6   2     1355.97     1334.23    113.52 o 
   5  -6   2      810.47     1125.50    110.70 o 
   6  -6   2     3027.25     3009.02    274.86 o 
   7  -6   2     6299.65     5902.14    407.79 o 
   8  -6   2      824.45      977.00     88.90 o 
   9  -6   2     5972.73     5882.42    131.87 o 
  10  -6   2      979.88      828.02    124.39 o 
  11  -6   2     4299.44     4143.98    177.45 o 
  12  -6   2       32.25      259.59    238.65 o 
  13  -6   2      801.34      775.35    126.98 o 
  14  -6   2      270.69      295.65     36.48 o 
 -11  -5   2     4706.61     4378.30    172.23 o 
 -10  -5   2     1307.83     1450.75    168.75 o 
  -9  -5   2     1514.34     1683.66    357.16 o 
  -8  -5   2     6557.06     6166.27    228.96 o 
  -7  -5   2     2073.03     1948.43     29.04 o 
  -6  -5   2     6952.73     6992.81    294.72 o 
  -5  -5   2     6574.69     6181.88    433.12 o 
  -4  -5   2    12036.11    11499.19     86.70 o 
  -3  -5   2     4398.06     4474.61    220.36 o 
  -2  -5   2     2214.06     2509.75    340.77 o 
  -1  -5   2     4747.75     4748.20    268.28 o 
   0  -5   2      126.55      139.12    109.08 o 
   1  -5   2     3956.65     3929.25     15.67 o 
   2  -5   2     1144.07     1487.39    173.69 o 
   3  -5   2     3592.47     3616.62    162.50 o 
   4  -5   2     8771.36     8098.45    115.61 o 
   5  -5   2     1336.80     2294.40    262.94 o 
   6  -5   2     1644.24     1978.10    190.17 o 
   7  -5   2     6039.27     5974.66    184.06 o 
   8  -5   2     7997.35     7428.29     75.89 o 
   9  -5   2     2546.54     2993.32    122.65 o 
  10  -5   2     2140.58     2299.16    258.68 o 
  11  -5   2     5557.19     5152.75    135.55 o 
  12  -5   2     4298.34     4142.15    147.76 o 
  13  -5   2      323.04      442.45    160.51 o 
  14  -5   2      553.57      793.95    342.59 o 
  15  -5   2      792.82      795.59    356.47 o 
 -14  -4   2      320.72      665.38    526.86 o 
 -13  -4   2      542.40     1412.95    525.93 o 
 -12  -4   2      234.97      207.79     22.16 o 
 -11  -4   2     1479.38     1769.42    178.24 o 
 -10  -4   2     5790.53     5368.76    197.17 o 
  -9  -4   2      251.40      711.34    180.11 o 
  -8  -4   2    13958.47    15489.93    274.08 o 
  -7  -4   2     2952.96     3603.55    348.31 o 
  -6  -4   2     2962.14     3156.35    275.20 o 
  -5  -4   2      634.85     1048.17    318.15 o 
  -4  -4   2    26034.65    26527.02    319.07 o 
  -3  -4   2     9516.62     8979.58    265.74 o 
  -2  -4   2     6976.13     6391.12    138.76 o 
  -1  -4   2      470.09      533.39     56.33 o 
   0  -4   2     2980.11     3697.23    207.56 o 
   1  -4   2     8240.86     8553.27    145.10 o 
   2  -4   2    25095.57    23318.35    326.61 o 
   3  -4   2      158.41      158.64     18.72 o 
   4  -4   2    20382.90    18929.41    290.37 o 
   5  -4   2     9489.09     9390.13    294.94 o 
   6  -4   2     3033.21     3463.87    149.62 o 
   7  -4   2     4657.95     4613.46    122.26 o 
   8  -4   2     2954.94     2727.43    357.67 o 
   9  -4   2     6741.97     5808.75     85.59 o 
  10  -4   2     2858.57     2742.65     79.48 o 
  11  -4   2      336.79      441.58    103.91 o 
  12  -4   2     1278.24     1423.45    214.66 o 
  13  -4   2      150.71      199.10     76.88 o 
  14  -4   2     2450.65     2487.09    158.84 o 
  15  -4   2     1128.24     1672.45    318.15 o 
 -15  -3   2      451.32      623.36    208.25 o 
 -14  -3   2       13.19      270.58    333.38 o 
 -13  -3   2     1339.33     1558.86    183.78 o 
 -12  -3   2     1210.44     1390.33    289.05 o 
 -11  -3   2     2872.73     2917.79     36.94 o 
 -10  -3   2      264.84      425.73    365.71 o 
  -9  -3   2    11478.43    11309.91    102.28 o 
  -8  -3   2     1191.86     1722.62    204.79 o 
  -7  -3   2     8792.03     9068.04    361.19 o 
  -6  -3   2     3033.48     2775.62    591.96 o 
  -5  -3   2     1452.86     1577.84    267.07 o 
  -4  -3   2     1182.16     1609.26    215.14 o 
  -3  -3   2    39082.41    35956.08    508.15 o 
  -2  -3   2      719.94      813.73     75.94 o 
  -1  -3   2    23957.90    23219.45    478.02 o 
   0  -3   2     3026.26     3700.74    174.59 o 
   1  -3   2     5181.51     5337.20    160.87 o 
   2  -3   2     5853.86     5819.55    202.95 o 
   3  -3   2    53134.93    51163.98    244.77 o 
   4  -3   2     2299.65     2566.77    244.36 o 
   5  -3   2     6418.23     6185.40    136.02 o 
   6  -3   2     8977.27     8332.57     63.24 o 
   7  -3   2    10474.46     9950.92    411.88 o 
   8  -3   2     3582.62     4303.26    200.33 o 
   9  -3   2     2710.01     3082.11    148.38 o 
  10  -3   2     3577.37     3323.77    221.51 o 
  11  -3   2     2606.97     2490.28     77.05 o 
  12  -3   2     1316.27     1195.17    109.36 o 
  13  -3   2     4766.77     4178.21    287.03 o 
  14  -3   2      426.67      461.66     63.69 o 
  15  -3   2     2814.94     2648.59     53.56 o 
 -15  -2   2      166.84      507.46    378.63 o 
 -14  -2   2       62.39      134.37     44.79 o 
 -13  -2   2      545.39      788.21    540.25 o 
 -12  -2   2     4398.21     3819.04    107.13 o 
 -11  -2   2     5267.77     4948.83    143.46 o 
 -10  -2   2     1811.27     2050.68    205.25 o 
  -9  -2   2     1882.86     2456.25    186.84 o 
  -8  -2   2     1068.55     1304.68    239.05 o 
  -7  -2   2     1729.66     2162.91     93.03 o 
  -6  -2   2    27781.26    25936.07    125.10 o 
  -5  -2   2     7489.42     7791.54    156.81 o 
  -4  -2   2    10265.49     9619.38    143.50 o 
  -3  -2   2     2283.37     2121.53     46.52 o 
  -2  -2   2   188069.52   174162.25   3544.39 o 
  -1  -2   2     8494.04     9921.91    808.52 o 
   0  -2   2     1026.02     1084.07    166.44 o 
   1  -2   2    21838.31    20605.55    842.83 o 
   2  -2   2   154831.63   144827.41    387.06 o 
   3  -2   2     2781.64     2928.59    134.43 o 
   4  -2   2    26634.76    27785.07    165.05 o 
   5  -2   2     5859.53     5743.20    106.45 o 
   6  -2   2    29986.80    29711.79    790.68 o 
   7  -2   2     2396.88     2947.01    135.26 o 
   8  -2   2     8526.23     7678.02    161.14 o 
   9  -2   2      269.33      315.85     58.41 o 
  10  -2   2     6698.32     6051.72    258.15 o 
  11  -2   2     1828.69     1779.49    174.59 o 
  12  -2   2      531.33      508.55     52.18 o 
  13  -2   2     3733.07     3343.53     95.65 o 
  14  -2   2     1370.70     1250.25     80.54 o 
  15  -2   2     1843.95     1776.12    286.98 o 
 -15  -1   2     1001.99     1268.89    186.08 o 
 -14  -1   2      491.81      525.10    169.66 o 
 -13  -1   2     5485.01     5379.09    313.03 o 
 -12  -1   2     4208.79     4135.66    238.62 o 
 -11  -1   2     1072.97     1069.14    238.14 o 
 -10  -1   2     5014.01     5428.29    299.69 o 
  -9  -1   2     1047.40     1369.13    177.31 o 
  -8  -1   2     8522.39     8116.20    101.64 o 
  -7  -1   2    17039.89    16085.34   1225.99 o 
  -6  -1   2     1298.42     1811.60    104.42 o 
  -5  -1   2     9927.26    11398.68    269.68 o 
  -4  -1   2     3302.90     3555.35    155.41 o 
  -3  -1   2    12241.40    12679.64    422.28 o 
  -2  -1   2     1185.90     1222.89    105.86 o 
  -1  -1   2    23037.49    22828.84    142.98 o 
   0  -1   2      812.77     1064.74    320.84 o 
   1  -1   2    19040.77    18851.43    573.33 o 
   2  -1   2    15654.97    15844.93    361.43 o 
   3  -1   2     8801.40     8451.15    243.52 o 
   4  -1   2    12172.13    13888.38    191.82 o 
   5  -1   2     4247.95     4214.16    301.31 o 
   6  -1   2      358.89      360.15     54.65 o 
   7  -1   2    24768.04    23804.44    469.83 o 
   8  -1   2     6610.26     6437.65    262.54 o 
   9  -1   2     9181.12     9252.58    533.91 o 
  10  -1   2     1959.78     2006.81     51.06 o 
  11  -1   2     4699.58     4911.93    180.37 o 
  12  -1   2     2077.14     2319.67    231.42 o 
  13  -1   2     1208.35     1541.92    243.19 o 
  14  -1   2     2392.19     2929.98    251.45 o 
  15  -1   2     2142.19     1870.94    102.74 o 
 -15   0   2     2532.40     2711.85    310.76 o 
 -14   0   2      152.89      316.30    389.72 o 
 -13   0   2       49.37      355.74    265.45 o 
 -12   0   2     4680.52     4539.53    281.57 o 
 -11   0   2      978.30      972.99    253.72 o 
 -10   0   2       41.23      122.82    126.76 o 
  -9   0   2     5531.27     5679.92    191.73 o 
  -8   0   2     1377.61     2105.19    178.09 o 
  -7   0   2      111.69      173.75    117.62 o 
  -6   0   2    29319.04    28227.73    166.49 o 
  -5   0   2      396.15      424.68     56.35 o 
  -4   0   2     7552.87     7510.74    115.30 o 
  -3   0   2       12.53      114.95     89.81 o 
  -2   0   2     6633.64     6889.09    189.55 o 
  -1   0   2     3482.46     3542.03    176.62 o 
   0   0   2    20752.53    21617.04    248.08 o 
   1   0   2      517.44      529.30     67.38 o 
   2   0   2      445.43      933.27    194.11 o 
   3   0   2     4339.76     4150.06    353.01 o 
   4   0   2      915.36     1146.08    549.94 o 
   5   0   2     4832.61     4433.53     40.85 o 
   6   0   2    35604.05    34888.82    136.09 o 
   7   0   2      615.92      686.51     52.62 o 
   8   0   2      804.89     1005.21     91.84 o 
   9   0   2      131.04      153.03     25.77 o 
  10   0   2     3257.02     3467.74    181.19 o 
  11   0   2      670.90      651.05    107.48 o 
  12   0   2      837.99      893.91    146.20 o 
  13   0   2      587.32     1115.00     96.89 o 
  14   0   2     1076.55     1186.15    115.49 o 
  15   0   2      254.19      987.96    173.28 o 
 -15   1   2     1045.11      950.28     95.12 o 
 -14   1   2      330.14      349.08    306.60 o 
 -13   1   2     5187.47     4996.59    284.44 o 
 -12   1   2     4421.12     3757.25    404.49 o 
 -11   1   2      773.62      906.66    312.04 o 
 -10   1   2     5654.35     5687.66    196.71 o 
  -9   1   2      787.68     1468.04    219.04 o 
  -8   1   2     8966.23     9033.76    206.45 o 
  -7   1   2    17298.71    17749.98    410.66 o 
  -6   1   2     1111.00     1048.20     55.11 o 
  -5   1   2    10603.91    11764.88    538.26 o 
  -4   1   2     3866.93     4457.18    170.43 o 
  -3   1   2    12342.40    13469.40    685.70 o 
  -2   1   2     1029.51     1168.21    176.10 o 
  -1   1   2    20938.04    20362.26    126.13 o 
   0   1   2      834.71      853.05     19.41 o 
   1   1   2    20225.50    19683.42    242.05 o 
   2   1   2    16342.23    17472.11    230.80 o 
   3   1   2    10026.06    10665.83    318.44 o 
   4   1   2    12368.58    11835.88    150.69 o 
   5   1   2     4053.67     3895.63    175.19 o 
   6   1   2      452.02      394.08     94.89 o 
   7   1   2    23446.32    23268.22    346.96 o 
   8   1   2     5718.17     6158.35    169.22 o 
   9   1   2     8743.39     7780.57    173.05 o 
  10   1   2     1630.62     2041.19    143.28 o 
  11   1   2     4716.66     4639.93    156.68 o 
  12   1   2     2270.64     2405.88    168.00 o 
  13   1   2     1059.36     1204.80    261.35 o 
  14   1   2     2320.71     2446.37    245.17 o 
  15   1   2     2223.32     2724.91    273.70 o 
 -15   2   2      162.14      426.66    233.65 o 
 -14   2   2       95.69      193.01    357.86 o 
 -13   2   2      530.65      547.17    237.80 o 
 -12   2   2     4487.12     4069.39    258.58 o 
 -11   2   2     5285.10     5691.52    544.86 o 
 -10   2   2     2145.21     2605.96    168.22 o 
  -9   2   2     1850.31     1862.49    128.14 o 
  -8   2   2     1052.95     1027.69    213.90 o 
  -7   2   2     1462.06     1745.09    182.77 o 
  -6   2   2    27898.22    27608.01    119.40 o 
  -5   2   2     7187.65     6694.25    194.87 o 
  -4   2   2     9727.13     8937.68    117.48 o 
  -3   2   2     2295.60     3101.92    298.16 o 
  -2   2   2   178618.09   176315.44    337.60 o 
  -1   2   2     8005.95     7995.86    197.97 o 
   1   2   2    22174.55    23404.44    383.36 o 
   2   2   2   159677.84   149309.11    354.04 o 
   3   2   2     2710.71     2566.87     44.46 o 
   4   2   2    27419.83    26012.91    524.19 o 
   5   2   2     5864.32     5701.49     70.78 o 
   6   2   2    29939.49    28397.24    933.10 o 
   7   2   2     2717.10     3198.38     97.24 o 
   8   2   2     8027.12     7366.05     74.20 o 
   9   2   2      158.35      197.12    134.33 o 
  10   2   2     6123.03     5714.86    123.14 o 
  11   2   2     1954.88     2281.30    193.57 o 
  12   2   2      523.52      690.17    295.29 o 
  13   2   2     3613.25     3306.24    201.55 o 
  14   2   2     1247.64     1192.98    221.10 o 
  15   2   2     1694.81     2192.38    238.72 o 
 -15   3   2      427.43      670.46    430.35 o 
 -14   3   2        2.49        0.92    185.62 o 
 -13   3   2     1479.46     1506.23     53.56 o 
 -12   3   2     1259.64     2112.04    506.08 o 
 -11   3   2     3226.70     4087.86    391.56 o 
 -10   3   2      312.73      327.84     10.16 o 
  -9   3   2    11919.29    11416.45    124.53 o 
  -8   3   2     1211.70     1936.87    159.58 o 
  -7   3   2     9432.21     8836.13    368.27 o 
  -6   3   2     2646.76     3238.81    194.60 o 
  -5   3   2     1170.21     1498.60    257.36 o 
  -4   3   2     1213.09     1738.08    137.88 o 
  -3   3   2    37713.00    36688.51    162.64 o 
  -2   3   2      868.62      875.71     54.14 o 
  -1   3   2    22653.10    23203.25    772.04 o 
   0   3   2     3652.15     4062.93    211.02 o 
   1   3   2     6426.59     6476.47    101.34 o 
   2   3   2     6062.98     5855.60    133.38 o 
   3   3   2    56185.24    53680.26    514.95 o 
   4   3   2     2156.98     1976.87     55.52 o 
   5   3   2     7719.74     7288.27    147.02 o 
   6   3   2     8767.16     8360.47    136.33 o 
   7   3   2     9696.89    10285.98    252.70 o 
   8   3   2     4282.33     4467.48    138.10 o 
   9   3   2     2960.92     3423.89    180.22 o 
  10   3   2     3929.18     3967.12    135.55 o 
  11   3   2     2668.12     2522.52     74.29 o 
  12   3   2     1320.39     1367.74    239.88 o 
  13   3   2     4279.15     4473.31    165.51 o 
  14   3   2      436.52      399.87    365.24 o 
  15   3   2     2976.61     3183.30    420.65 o 
 -15   4   2      695.84      610.89     14.78 o 
 -14   4   2      345.06      422.04    172.69 o 
 -13   4   2      543.99      676.46     49.41 o 
 -12   4   2      144.95      371.71    469.14 o 
 -11   4   2     1263.02     1936.11    361.09 o 
 -10   4   2     5407.52     5578.85    276.59 o 
  -9   4   2      152.43      362.61    127.07 o 
  -8   4   2    13518.26    13060.78    734.81 o 
  -7   4   2     3179.43     2866.34     39.23 o 
  -6   4   2     3469.74     3549.80    142.27 o 
  -5   4   2      791.01      698.89    114.53 o 
  -4   4   2    27539.57    26030.26    911.91 o 
  -3   4   2     8245.51     7676.58    314.91 o 
  -2   4   2     6043.80     6032.29    176.85 o 
  -1   4   2      384.15      539.25     96.55 o 
   0   4   2     3450.25     3252.58    238.67 o 
   1   4   2     8370.76     8272.54    403.05 o 
   2   4   2    25095.02    23205.78     82.62 o 
   3   4   2      286.72      314.92     59.90 o 
   4   4   2    19358.98    19013.42    119.70 o 
   5   4   2     8867.30     8348.28    149.27 o 
   6   4   2     3393.99     3496.87    165.46 o 
   7   4   2     4606.46     4837.36    126.28 o 
   8   4   2     2971.28     3035.96    155.59 o 
   9   4   2     6800.77     6200.69    110.06 o 
  10   4   2     2163.19     2100.20    237.34 o 
  11   4   2      237.70      269.35    118.38 o 
  12   4   2     1119.78     1357.54    514.39 o 
  13   4   2      146.96      383.25    539.78 o 
  14   4   2     2604.06     2379.85    220.72 o 
  15   4   2     1108.59     1237.95    297.37 o 
 -15   5   2      250.95      245.19     21.24 o 
 -14   5   2      321.58      306.60    224.41 o 
 -13   5   2      140.64      250.73    148.68 o 
 -12   5   2     6173.01     6261.32    301.52 o 
 -11   5   2     4691.25     4484.04    269.66 o 
 -10   5   2     1468.02     1621.66    278.90 o 
  -9   5   2     1335.93     2057.00    217.38 o 
  -8   5   2     6846.39     6223.56    128.34 o 
  -7   5   2     1964.99     1805.70    223.70 o 
  -6   5   2     6805.42     6412.30    136.76 o 
  -5   5   2     7532.15     7773.59    434.26 o 
  -4   5   2    12131.49    11499.60    119.06 o 
  -3   5   2     4141.45     3910.19    351.07 o 
  -2   5   2     2201.88     2708.53    176.45 o 
  -1   5   2     5142.25     5025.17    139.24 o 
   0   5   2      157.01      259.06     75.35 o 
   1   5   2     3968.56     3683.85    137.13 o 
   2   5   2     1054.43     1011.40     35.40 o 
   3   5   2     4606.68     4395.26    130.81 o 
   4   5   2     8411.85     7773.05     71.40 o 
   5   5   2     1305.30     1286.03    106.91 o 
   6   5   2     1587.35     1573.29    236.37 o 
   7   5   2     5879.90     6073.21    154.99 o 
   8   5   2     8789.62     7988.70     99.81 o 
   9   5   2     2644.51     3183.24    295.15 o 
  10   5   2     2209.94     2079.80    222.25 o 
  11   5   2     5551.32     5767.71    282.59 o 
  12   5   2     3852.86     4468.81    470.06 o 
  13   5   2      298.73      685.24    543.48 o 
  14   5   2      621.27      720.79    288.13 o 
  15   5   2     1020.60     1024.62    321.38 o 
 -14   6   2       83.74      100.66     41.10 o 
 -13   6   2      216.99      184.70    202.25 o 
 -12   6   2      844.69      912.42    118.67 o 
 -11   6   2     6890.24     6552.68    458.06 o 
 -10   6   2     1947.82     2713.70    418.81 o 
  -9   6   2       73.53      100.28    226.80 o 
  -8   6   2     1416.77     1920.24    115.51 o 
  -7   6   2    14223.90    14103.11    253.27 o 
  -6   6   2      253.29      393.47    115.87 o 
  -5   6   2     4335.76     4128.17    481.13 o 
  -4   6   2     2404.69     2778.88    106.59 o 
  -3   6   2    19701.39    18548.28     94.68 o 
  -2   6   2    23495.25    20957.15    379.24 o 
  -1   6   2     2028.16     1937.37    112.35 o 
   0   6   2    17467.81    17000.43    332.55 o 
   1   6   2     1692.46     1888.92    115.82 o 
   2   6   2    22091.22    20696.72   1075.57 o 
   3   6   2    10883.86     9914.12    410.69 o 
   4   6   2     1172.92     1062.51     28.22 o 
   5   6   2      745.04     1610.61    169.85 o 
   6   6   2     2889.35     3533.41    114.48 o 
   7   6   2     6862.55     6283.05    197.34 o 
   8   6   2      668.37      726.84     80.55 o 
   9   6   2     5724.28     5706.93    205.54 o 
  10   6   2      961.55      877.78     74.80 o 
  11   6   2     4571.48     3949.34     51.72 o 
  12   6   2       20.07      349.54    400.80 o 
  13   6   2      602.04      923.50    476.52 o 
  14   6   2      297.55      445.59    111.28 o 
 -14   7   2      136.79      109.90    448.82 o 
 -13   7   2     1375.42     1216.25    201.32 o 
 -12   7   2      398.35      492.22    148.68 o 
 -11   7   2     2478.05     2907.63    511.62 o 
 -10   7   2     2954.70     2906.71    108.51 o 
  -9   7   2      577.05      791.17    191.81 o 
  -8   7   2      888.90      891.18    343.54 o 
  -7   7   2       53.09      126.45    132.09 o 
  -6   7   2      933.58     1028.95    120.71 o 
  -5   7   2     3802.00     4477.41    284.54 o 
  -4   7   2     9767.81     8967.91    140.10 o 
  -3   7   2    10084.30     9470.64    261.06 o 
  -2   7   2     3424.30     3379.69    296.76 o 
  -1   7   2    23070.88    22985.39    193.34 o 
   0   7   2     2001.18     2054.18    203.01 o 
   1   7   2    15677.56    14993.90    474.20 o 
   2   7   2     1759.23     1927.28    183.92 o 
   3   7   2     8329.14     7829.69    111.75 o 
   4   7   2     1900.31     2364.88    114.21 o 
   5   7   2      221.93      328.03     60.00 o 
   6   7   2     9562.59     8839.21     84.78 o 
   7   7   2     1665.20     1835.62    118.65 o 
   8   7   2     2714.75     2720.62    168.44 o 
   9   7   2     3450.07     3368.46    288.13 o 
  10   7   2     2279.00     2188.69    140.83 o 
  11   7   2     2588.69     3307.05    409.57 o 
  12   7   2     3061.15     3660.75    432.20 o 
  13   7   2     1358.49     1909.33    180.54 o 
  14   7   2      361.71      436.81    363.40 o 
 -13   8   2      176.35      487.15    454.36 o 
 -12   8   2     1362.74     1683.54     90.50 o 
 -11   8   2      193.08      421.12    384.18 o 
 -10   8   2     1345.77     1308.13    111.74 o 
  -9   8   2     3468.57     3508.37    321.84 o 
  -8   8   2     1284.36     1455.18    226.43 o 
  -7   8   2     5917.39     5363.09    268.49 o 
  -6   8   2     1159.10     1316.27    134.67 o 
  -5   8   2     1988.21     2220.64    120.68 o 
  -4   8   2     8876.87    10545.27    657.73 o 
  -3   8   2    20380.17    19678.13    218.57 o 
  -2   8   2     4540.08     4136.54    189.00 o 
  -1   8   2     1702.53     1652.51     87.74 o 
   0   8   2     2058.07     2648.08    166.86 o 
   1   8   2    10120.10    10943.33    257.14 o 
   2   8   2     4821.76     4445.01     63.54 o 
   3   8   2      880.65      948.99     78.44 o 
   4   8   2     6370.65     5630.61    395.68 o 
   5   8   2     9093.42     8626.30    118.94 o 
   6   8   2      922.66      949.75     79.53 o 
   7   8   2      461.86      454.23     35.89 o 
   8   8   2     7007.58     6405.78    145.64 o 
   9   8   2     1922.81     2996.75    537.48 o 
  10   8   2     7954.69     7459.56    446.51 o 
  11   8   2      845.67      816.37    503.31 o 
  12   8   2      697.24      640.45      4.62 o 
  13   8   2       60.12      146.37    440.97 o 
 -13   9   2      739.40      554.56    298.75 o 
 -12   9   2      990.03     1183.00    412.34 o 
 -11   9   2      248.49      255.35     18.93 o 
 -10   9   2      462.68      399.41     43.40 o 
  -9   9   2      407.51      526.38     75.03 o 
  -8   9   2     6861.91     6492.95    136.45 o 
  -7   9   2      477.09      509.36    162.21 o 
  -6   9   2     4113.87     3910.20    155.89 o 
  -5   9   2     3918.58     3877.44     85.40 o 
  -4   9   2    11003.58    12027.23    398.68 o 
  -3   9   2     6089.89     5643.16    354.85 o 
  -2   9   2     3076.27     3256.37    253.38 o 
  -1   9   2    10671.00     9990.97    209.95 o 
   0   9   2     1303.25     1675.13    151.30 o 
   1   9   2     9218.10     9407.37   1016.59 o 
   2   9   2     1672.63     2027.51    198.22 o 
   3   9   2     9732.60     8441.80    226.37 o 
   4   9   2     2649.55     2466.18    100.43 o 
   5   9   2     3761.80     3365.60     73.43 o 
   6   9   2     1447.78     1877.60    151.49 o 
   7   9   2      795.35     1021.59    147.58 o 
   8   9   2     5075.87     5091.11    174.17 o 
   9   9   2     2477.91     2843.91    325.07 o 
  10   9   2       38.73      431.27    517.16 o 
  11   9   2     1205.32     1216.71     45.25 o 
  12   9   2     2308.93     2106.04     22.16 o 
  13   9   2       87.03      374.94    483.91 o 
 -12  10   2      200.80      471.45    496.84 o 
 -11  10   2     1460.68     1364.47     91.43 o 
 -10  10   2      122.69      260.43    517.16 o 
  -9  10   2      613.56      755.77    136.72 o 
  -8  10   2     1824.55     1855.86     75.03 o 
  -7  10   2     9911.32     8858.65    708.95 o 
  -6  10   2      722.81      747.50     86.30 o 
  -5  10   2     1138.37     1549.05    179.96 o 
  -4  10   2     1249.60     1176.55     90.27 o 
  -3  10   2     8554.75     8086.00     97.85 o 
  -2  10   2     2853.87     2762.98    329.04 o 
  -1  10   2     1831.76     1965.00    153.00 o 
   0  10   2     2025.51     1886.28    102.19 o 
   1  10   2     5303.86     5239.73    272.46 o 
   2  10   2     5762.82     5195.87    128.55 o 
   3  10   2     3668.66     3563.13    112.15 o 
   4  10   2     4776.12     4839.47     89.73 o 
   5  10   2     1266.72     1698.30    102.16 o 
   6  10   2      349.11      357.59    135.39 o 
   7  10   2     9863.81    10666.06    163.12 o 
   8  10   2      324.69      399.81    133.07 o 
   9  10   2     1497.03     1538.09    251.65 o 
  10  10   2       99.83      420.19    498.69 o 
  11  10   2     1689.06     2051.09    223.95 o 
  12  10   2      665.85      849.16    454.82 o 
 -11  11   2      564.07     1008.00    127.44 o 
 -10  11   2      127.47      119.13    376.33 o 
  -9  11   2       88.87       66.49    113.13 o 
  -8  11   2     3136.32     2991.21    456.67 o 
  -7  11   2     3365.32     3144.05    458.06 o 
  -6  11   2     1344.39     1868.24    287.67 o 
  -5  11   2     4917.90     5072.32    164.12 o 
  -4  11   2      899.70     1021.46     74.50 o 
  -3  11   2     2353.82     2152.73    139.51 o 
  -2  11   2      225.96      384.56    105.07 o 
  -1  11   2      719.26      720.31     82.82 o 
   0  11   2     2488.22     2905.64    217.64 o 
   1  11   2      480.28      761.10    188.61 o 
   2  11   2     3477.07     3678.35    166.18 o 
   3  11   2     2002.18     2692.16    127.45 o 
   4  11   2       73.38      164.47    109.23 o 
   5  11   2      203.71      209.91     83.52 o 
   6  11   2     2008.46     1796.91    100.29 o 
   7  11   2      577.11      700.66    105.39 o 
   8  11   2     2831.68     2862.31    303.20 o 
   9  11   2      865.14      838.07    208.25 o 
  10  11   2      395.36      581.80    226.72 o 
  11  11   2      610.96      772.97    317.68 o 
 -10  12   2     2454.11     2452.81    121.44 o 
  -5  12   2     4522.91     4396.77    122.83 o 
  -4  12   2      335.04      412.34    458.06 o 
  -3  12   2      652.51      682.52    120.75 o 
  -2  12   2     1617.95     1530.73    119.06 o 
  -1  12   2      390.39      378.96    105.06 o 
   0  12   2     1067.42      974.91     86.02 o 
   1  12   2     8524.78     7676.96    215.63 o 
   2  12   2     3828.31     4019.16    160.73 o 
   3  12   2      505.55      501.34     96.46 o 
   4  12   2      477.00      642.10    135.68 o 
   5  12   2     5086.88     4641.69    117.74 o 
   6  12   2      525.09      594.73    553.18 o 
   7  12   2      590.62      583.19    175.00 o 
   8  12   2     1029.09      966.98     71.11 o 
   9  12   2     1252.16     1072.95    136.68 o 
  10  12   2      865.21      960.90    423.42 o 
  -9  13   2     1160.31     1100.35    119.59 o 
  -2  13   2      265.25      264.12     50.33 o 
  -1  13   2     6649.74     6651.96    365.71 o 
   0  13   2     1332.29     2028.08    275.64 o 
   1  13   2     7914.16     7275.17    324.77 o 
   2  13   2     1800.04     2322.66    196.53 o 
   3  13   2     5177.70     5015.25    250.96 o 
   4  13   2      220.22      434.44    253.85 o 
   5  13   2     1469.88     1605.50    391.56 o 
   6  13   2      324.24      498.23    231.80 o 
   7  13   2      993.13      990.45     46.64 o 
   8  13   2      665.64      777.12    150.53 o 
   9  13   2       66.13       48.48    494.99 o 
  -8  14   2       52.36       52.64     52.18 o 
  -7  14   2     1917.48     2303.67    396.18 o 
  -6  14   2      479.30      479.76    469.14 o 
  -5  14   2     1400.91     1428.65    168.08 o 
  -4  14   2      490.04      516.70    235.95 o 
  -3  14   2      870.47      999.22    243.34 o 
  -2  14   2     2696.28     3029.48    127.40 o 
  -1  14   2      771.78      988.59    308.35 o 
   0  14   2     1507.74     2016.01    209.19 o 
   1  14   2     2582.38     3144.97    258.46 o 
   2  14   2     2407.76     2614.46    151.05 o 
   3  14   2     1273.78     1462.58    282.59 o 
   4  14   2      910.85      866.69    100.38 o 
   5  14   2       93.47      373.55    451.13 o 
   6  14   2      611.66      602.12    235.95 o 
   7  14   2     1768.06     1773.58    301.06 o 
   8  14   2     1268.83     1921.34    271.97 o 
  -6  15   2      738.78      851.00    528.70 o 
  -5  15   2      233.17      365.24    213.33 o 
  -4  15   2     1093.06     1618.89    299.68 o 
  -3  15   2      775.13      814.06    190.24 o 
  -2  15   2       40.00      288.39    230.04 o 
  -1  15   2       23.67      167.28    274.85 o 
   0  15   2      355.57      403.17    115.98 o 
   1  15   2      773.01     1363.67    226.14 o 
   2  15   2     1347.80     1317.93    264.81 o 
   3  15   2      610.14      605.86    134.19 o 
   4  15   2      468.62      458.09     60.49 o 
   5  15   2      283.13      509.31    381.87 o 
   6  15   2       90.57       96.51     41.10 o 
  -3  16   2      327.81      426.66    209.63 o 
  -2  16   2      970.83     1201.12    334.02 o 
  -1  16   2       44.13      281.39    111.56 o 
   0  16   2      550.67      667.76    260.06 o 
   1  16   2     1238.93     1113.96    241.89 o 
   2  16   2      508.57      574.08     91.69 o 
  -2 -16   3      147.53      174.08    255.81 o 
  -1 -16   3      202.40      527.71    249.42 o 
   0 -16   3      547.54      705.13    136.02 o 
   1 -16   3      991.42      892.81    247.17 o 
   2 -16   3      617.25      620.00     73.42 o 
  -5 -15   3     2769.84     2412.18     49.87 o 
  -4 -15   3      468.41      590.12    194.86 o 
  -3 -15   3      238.02      348.62    495.46 o 
  -2 -15   3      987.90      822.21     88.66 o 
  -1 -15   3     2157.93     2442.31    182.19 o 
   0 -15   3      856.05     1282.45    225.33 o 
   1 -15   3     1435.51     1487.39    203.31 o 
   2 -15   3      649.37      816.75    172.89 o 
   3 -15   3     1373.96     1388.25    117.28 o 
   4 -15   3     1190.35      973.83    180.54 o 
   5 -15   3      337.83      237.80     67.42 o 
  -7 -14   3      882.23     1027.85    534.71 o 
  -6 -14   3      486.74      487.15    341.23 o 
  -5 -14   3     1204.70     1208.86    363.86 o 
  -4 -14   3      398.83      600.74    258.12 o 
  -3 -14   3     2275.30     3192.07    357.86 o 
  -2 -14   3     1528.12     1397.52    155.49 o 
  -1 -14   3     1016.95     1204.13    258.71 o 
   0 -14   3     1442.68     1870.09    133.68 o 
   1 -14   3     1298.09     1166.31    237.57 o 
   2 -14   3      913.85      985.87    353.93 o 
   3 -14   3     2178.56     1726.02    526.62 o 
   4 -14   3     5340.08     5045.88    306.46 o 
   5 -14   3      804.43      866.70    510.23 o 
   6 -14   3     1566.78     2455.58    528.70 o 
   7 -14   3      555.05      597.04    138.06 o 
  -9 -13   3      701.94      617.82    217.02 o 
  -8 -13   3      940.96     1067.56    345.85 o 
  -7 -13   3      253.41      235.03      9.23 o 
  -6 -13   3     2627.24     3203.61    386.95 o 
  -5 -13   3     4179.41     3984.89    163.00 o 
  -4 -13   3     1412.04     1578.26    316.30 o 
  -3 -13   3      102.97      278.48    258.33 o 
  -2 -13   3     3906.55     4351.45    256.62 o 
  -1 -13   3     1919.90     1793.32    453.67 o 
   0 -13   3     3024.88     3500.91    304.22 o 
   1 -13   3     1523.17     1661.02    270.87 o 
   2 -13   3     4335.90     4646.69    202.37 o 
   3 -13   3     2782.87     2882.21    110.25 o 
   4 -13   3     2288.53     2655.05    262.75 o 
   5 -13   3      408.58      392.49    521.31 o 
   6 -13   3     1584.24     1610.58    257.19 o 
   7 -13   3     1332.05     1248.11     39.71 o 
   8 -13   3      237.69      287.67    440.97 o 
   9 -13   3      484.84      379.69     25.40 o 
 -10 -12   3      416.99      436.81     53.56 o 
  -9 -12   3     1534.78     1456.82    106.20 o 
  -8 -12   3      117.18      333.84    389.72 o 
  -7 -12   3      136.43      210.56    530.09 o 
  -6 -12   3     2696.90     2401.09     30.48 o 
  -5 -12   3      149.22      231.80    470.98 o 
  -4 -12   3     1799.75     1919.49    163.92 o 
  -3 -12   3      125.13      164.96    160.62 o 
  -2 -12   3       23.18       22.27     22.63 o 
  -1 -12   3      264.42      293.92    121.44 o 
   0 -12   3       93.25       87.02    307.61 o 
   1 -12   3      241.59      222.15     71.23 o 
   2 -12   3      387.33      547.72    100.22 o 
   3 -12   3     1655.89     2502.43    322.00 o 
   4 -12   3     1089.63     1185.40    124.32 o 
   5 -12   3      856.26      718.94    301.06 o 
   6 -12   3      291.10      440.05    116.82 o 
   7 -12   3     1971.64     1675.73    356.03 o 
   8 -12   3      770.07      789.16     88.41 o 
   9 -12   3      905.67      840.32    281.34 o 
  10 -12   3     1745.70     1889.63    169.92 o 
 -11 -11   3      561.42      579.03     41.56 o 
 -10 -11   3      421.10      341.23    406.80 o 
  -9 -11   3      880.74      981.22     55.87 o 
  -8 -11   3      920.15      863.47    160.23 o 
  -7 -11   3      567.52      725.87    194.86 o 
  -6 -11   3      645.85      530.55    310.30 o 
  -5 -11   3     4297.77     3902.24     42.48 o 
  -4 -11   3     1987.22     2274.11    180.54 o 
  -3 -11   3      418.02      403.99    253.39 o 
  -2 -11   3     1029.67     2056.55    306.46 o 
  -1 -11   3     4444.13     4517.83    154.33 o 
   0 -11   3      939.38     1734.51    273.58 o 
   1 -11   3      944.08     1116.19    155.27 o 
   2 -11   3      701.87      643.06     23.55 o 
   3 -11   3     7025.59     6281.17    232.03 o 
   4 -11   3       43.79      122.52     46.18 o 
   5 -11   3     1189.34     1065.08    200.84 o 
   6 -11   3     1183.42     1116.38    163.83 o 
   7 -11   3     4940.42     4241.55    144.07 o 
   8 -11   3     2005.05     1976.14    182.49 o 
   9 -11   3      283.74      255.69    124.05 o 
  10 -11   3      631.00      574.36     35.07 o 
  11 -11   3      235.96      250.21    233.72 o 
 -11 -10   3      922.28     1122.97    229.49 o 
 -10 -10   3      657.11      723.10    229.95 o 
  -9 -10   3     2664.11     2503.14    336.15 o 
  -8 -10   3      520.18      843.62    474.68 o 
  -7 -10   3     3458.31     3242.40      8.31 o 
  -6 -10   3       72.45      294.60    313.07 o 
  -5 -10   3      744.93     1236.10    177.77 o 
  -4 -10   3      568.18      582.70     91.38 o 
  -3 -10   3     3522.81     3501.42    165.31 o 
  -2 -10   3     1484.87     1547.34    195.55 o 
  -1 -10   3     3342.29     3038.97    205.02 o 
   0 -10   3     7657.73     7394.63    374.48 o 
   1 -10   3     1163.91     2186.86    313.94 o 
   2 -10   3     4119.96     3838.37     73.85 o 
   3 -10   3     3890.65     4031.64    162.68 o 
   4 -10   3    14527.03    12671.08    231.21 o 
   5 -10   3      334.33      469.89    170.20 o 
   6 -10   3     4455.79     3863.11     80.81 o 
   7 -10   3     1163.97     1309.59    259.96 o 
   8 -10   3    12883.38    13586.83   1332.84 o 
   9 -10   3     1221.62     1395.95    356.84 o 
  10 -10   3      699.44      793.73    108.69 o 
  11 -10   3       74.79      144.24    176.39 o 
  12 -10   3     3634.63     3770.07     80.85 o 
 -11  -9   3      434.63      424.81     17.08 o 
 -10  -9   3      759.61     1835.91    534.71 o 
  -9  -9   3     2170.97     3134.81    478.37 o 
  -8  -9   3     3451.67     4007.06    465.90 o 
  -7  -9   3     3082.99     2667.52     76.65 o 
  -6  -9   3     1506.69     1932.88    488.53 o 
  -5  -9   3     5644.87     5385.84     86.35 o 
  -4  -9   3     6162.16     6353.87    211.73 o 
  -3  -9   3     3525.17     3547.93    312.37 o 
  -2  -9   3    10125.50     9383.92    980.75 o 
  -1  -9   3    10710.54    10351.47    130.83 o 
   0  -9   3    10585.34     9609.78    103.86 o 
   1  -9   3     1057.50     1809.50    205.55 o 
   2  -9   3     7359.31     6580.73    145.76 o 
   3  -9   3    11187.01    11213.02    546.22 o 
   4  -9   3     3259.48     3347.47    169.83 o 
   5  -9   3     2988.17     3128.87    108.01 o 
   6  -9   3      819.61     1025.20    175.18 o 
   7  -9   3     7395.17     7283.23    127.09 o 
   8  -9   3     3814.15     3600.85    186.13 o 
   9  -9   3      880.33      896.30    188.86 o 
  10  -9   3     3427.31     3528.33    291.23 o 
  11  -9   3     2366.61     3104.40    350.91 o 
  12  -9   3      152.25      177.73     76.96 o 
 -11  -8   3      228.10      431.27    346.77 o 
 -10  -8   3     5293.47     4608.26     70.19 o 
  -9  -8   3      114.70      467.75    469.14 o 
  -8  -8   3      733.46      766.04    119.13 o 
  -7  -8   3     2394.35     2465.74    227.64 o 
  -6  -8   3     5696.49     5761.24    479.30 o 
  -5  -8   3     4560.03     5244.08    492.22 o 
  -4  -8   3     2661.99     2653.76     89.35 o 
  -3  -8   3     8153.69     8163.71    234.51 o 
  -2  -8   3      787.47      944.30    118.90 o 
  -1  -8   3     4898.36     5094.36    131.90 o 
   0  -8   3     4591.69     4612.39    139.18 o 
   1  -8   3     5712.65     5238.70    123.93 o 
   2  -8   3      425.19      533.51    133.77 o 
   3  -8   3     4614.62     4191.51    260.28 o 
   4  -8   3     1268.99     1448.79     61.75 o 
   5  -8   3      247.04      352.59     81.11 o 
   6  -8   3     3444.20     3218.05     71.32 o 
   7  -8   3     6970.53     6280.26    207.11 o 
   8  -8   3     1997.75     1828.09    221.26 o 
   9  -8   3    11028.48     9532.85    101.09 o 
  10  -8   3      170.46      196.58      8.95 o 
  11  -8   3     3886.55     3416.35    325.88 o 
  12  -8   3     2432.63     3041.69    242.75 o 
  13  -8   3      449.30      474.21     88.42 o 
 -10  -7   3     2171.38     3040.16    424.35 o 
  -9  -7   3     5022.48     4930.56    532.86 o 
  -8  -7   3     1608.40     1956.43    341.69 o 
  -7  -7   3      258.42      263.66    183.78 o 
  -6  -7   3     3522.45     4317.81    507.00 o 
  -5  -7   3     3699.93     3960.78    118.18 o 
  -4  -7   3     1721.73     2407.68    349.50 o 
  -3  -7   3     2505.55     2420.33    408.19 o 
  -2  -7   3    14192.70    14575.70    272.43 o 
  -1  -7   3    11149.18    12849.21    267.09 o 
   0  -7   3      706.17     1166.60    239.19 o 
   1  -7   3       15.42       28.19     36.45 o 
   2  -7   3     7108.13     6418.71    292.78 o 
   3  -7   3    12174.79    11307.05    229.48 o 
   4  -7   3      663.69      700.36     65.63 o 
   5  -7   3     2318.00     2205.46    102.93 o 
   6  -7   3     3598.91     3306.86     65.66 o 
   7  -7   3     1895.60     2585.95    202.04 o 
   8  -7   3     4377.65     4107.51    122.68 o 
   9  -7   3     2001.25     2194.78    165.84 o 
  10  -7   3     5487.27     4648.21     67.63 o 
  11  -7   3     3097.18     3398.39    224.12 o 
  12  -7   3     2789.22     2231.97    113.76 o 
  13  -7   3      149.27      297.06     88.45 o 
  14  -7   3     1056.42     1030.34    171.77 o 
 -10  -6   3     2093.92     2371.54    474.22 o 
  -9  -6   3     1081.88     1183.46    387.87 o 
  -8  -6   3     2515.84     2358.59    156.37 o 
  -7  -6   3     2330.49     2473.54    399.87 o 
  -6  -6   3     1027.00     1137.54     83.58 o 
  -5  -6   3     1296.99     1664.69    100.11 o 
  -4  -6   3      903.43     1009.60    330.68 o 
  -3  -6   3     7471.13     7639.13    200.96 o 
  -2  -6   3     2864.31     3075.41    286.27 o 
  -1  -6   3     8693.08     8263.00    161.98 o 
   0  -6   3    17704.16    16863.94    138.52 o 
   1  -6   3    11482.84    12164.39    555.04 o 
   2  -6   3    10207.18    10729.47    622.49 o 
   3  -6   3     6710.55     6399.57    145.67 o 
   4  -6   3    21223.41    22022.51    195.96 o 
   5  -6   3      140.44      202.44    195.94 o 
   6  -6   3     1433.11     1713.29    241.67 o 
   7  -6   3     1519.68     1402.73     19.49 o 
   8  -6   3    12749.30    13300.40    257.57 o 
   9  -6   3     3459.14     3285.09    238.74 o 
  10  -6   3     2593.27     2375.13    131.93 o 
  11  -6   3      474.84      553.58    216.56 o 
  12  -6   3     4380.58     4317.01    187.79 o 
  13  -6   3     2358.60     2474.04    375.74 o 
  14  -6   3     1018.96     1068.46    250.02 o 
 -12  -5   3     2417.38     2302.74     42.02 o 
 -11  -5   3     2737.03     3396.63    408.19 o 
 -10  -5   3     1796.35     2220.55    132.52 o 
  -9  -5   3      825.91     1004.11    121.90 o 
  -8  -5   3     1933.75     1991.04    205.94 o 
  -7  -5   3     6522.76     6285.19    312.89 o 
  -6  -5   3      312.64      404.41    264.28 o 
  -5  -5   3     3567.08     4102.70    134.34 o 
  -4  -5   3    13008.99    12357.87    354.85 o 
  -3  -5   3     3839.13     4044.33    173.85 o 
  -2  -5   3     8227.36     8267.76    154.22 o 
  -1  -5   3    21568.08    21056.56     50.56 o 
   0  -5   3    11590.18    11514.70    493.44 o 
   1  -5   3     7913.03     7752.43    155.42 o 
   2  -5   3    11980.40    11774.75    707.61 o 
   3  -5   3    30329.64    30182.99    234.53 o 
   4  -5   3    12655.51    12726.16    453.00 o 
   5  -5   3     5047.42     4702.85    132.47 o 
   6  -5   3      690.67      880.96    342.52 o 
   7  -5   3    11455.83    11275.61    204.35 o 
   8  -5   3     1844.26     1754.75    474.50 o 
   9  -5   3     1846.70     1692.62     86.95 o 
  10  -5   3      644.87      997.04    279.08 o 
  11  -5   3     3061.63     2686.50     67.03 o 
  12  -5   3      394.89      450.89    269.07 o 
  13  -5   3     1307.50     1271.88     25.20 o 
  14  -5   3      231.78      488.72    326.28 o 
 -14  -4   3      460.56      795.13    413.73 o 
 -13  -4   3      105.74      438.20    450.67 o 
 -12  -4   3     2287.34     2872.54    394.33 o 
 -11  -4   3     2284.41     2837.91    305.22 o 
 -10  -4   3      142.10      579.49    543.02 o 
  -9  -4   3     7560.57     6694.04     92.35 o 
  -8  -4   3     2838.42     3691.90    335.90 o 
  -7  -4   3     3056.17     3230.57    304.99 o 
  -6  -4   3     2608.72     2925.33     85.33 o 
  -5  -4   3     5814.56     5076.27     59.57 o 
  -4  -4   3    10167.88    10571.53    470.75 o 
  -3  -4   3    40059.40    37530.11    771.81 o 
  -2  -4   3     4075.86     4097.39    115.87 o 
  -1  -4   3     2309.07     2667.58    248.64 o 
   0  -4   3     4967.48     4802.51    315.98 o 
   1  -4   3     3533.12     3521.81    128.45 o 
   2  -4   3     2570.06     2900.56    140.60 o 
   3  -4   3    36978.91    33899.01    199.67 o 
   4  -4   3      412.90      411.28     56.63 o 
   5  -4   3     8942.42     9709.34   1168.31 o 
   6  -4   3     1593.27     2074.96     85.33 o 
   7  -4   3     1417.96     1642.45     78.31 o 
   8  -4   3     1359.76     2066.91    133.61 o 
   9  -4   3     1693.31     2051.05    134.71 o 
  10  -4   3     1454.87     1384.39    324.15 o 
  11  -4   3     2883.01     3362.20    229.49 o 
  12  -4   3     1496.83     1962.63    133.22 o 
  13  -4   3     3209.69     3375.64    301.78 o 
  14  -4   3     2422.00     2328.40    275.43 o 
  15  -4   3     2008.02     2466.58    156.53 o 
 -15  -3   3      129.07      471.91    545.33 o 
 -14  -3   3      590.60      871.78    451.13 o 
 -13  -3   3     1452.64     1401.87    113.13 o 
 -12  -3   3      220.53      304.75    100.20 o 
 -11  -3   3      710.37     1074.95    251.65 o 
 -10  -3   3    11946.63    10940.68     19.39 o 
  -9  -3   3     1205.39     1156.68     89.58 o 
  -8  -3   3    13313.71    15161.50    307.48 o 
  -7  -3   3      136.04      463.44    257.94 o 
  -6  -3   3    19633.95    18927.06    898.56 o 
  -5  -3   3    10098.41    10053.79    333.61 o 
  -4  -3   3    13408.94    14339.45    324.54 o 
  -3  -3   3      536.21      978.05    216.13 o 
  -2  -3   3    73612.20    67300.96    524.88 o 
  -1  -3   3     7299.07     9017.75    480.77 o 
   0  -3   3     2812.54     3341.07    192.31 o 
   1  -3   3     9040.07     8824.17    105.24 o 
   2  -3   3    38730.63    36670.33    235.00 o 
   3  -3   3     1112.06     1292.08    117.67 o 
   4  -3   3    41154.16    38180.57    742.88 o 
   5  -3   3     3874.89     3848.72     97.23 o 
   6  -3   3     5538.73     5569.16    160.82 o 
   7  -3   3      635.84      611.04     60.74 o 
   8  -3   3     4300.71     4547.12    110.30 o 
   9  -3   3     1909.45     1682.93    223.18 o 
  10  -3   3      307.37      347.58     49.57 o 
  11  -3   3     1102.25     1032.50     97.84 o 
  12  -3   3     1956.77     2282.62    223.31 o 
  13  -3   3      186.42      197.51     15.70 o 
  14  -3   3     4385.15     4264.56    178.08 o 
  15  -3   3       67.72      307.18    186.11 o 
 -15  -2   3      962.29     1334.45    473.75 o 
 -14  -2   3       62.80      129.29     60.03 o 
 -13  -2   3     2396.81     2793.12    247.04 o 
 -12  -2   3     2626.72     2612.11     63.26 o 
 -11  -2   3     3895.22     3785.42     72.03 o 
 -10  -2   3     2003.59     2140.67    222.10 o 
  -9  -2   3     4278.83     4354.29    143.60 o 
  -8  -2   3     2958.33     2927.13     84.04 o 
  -7  -2   3    24703.98    23236.25    860.86 o 
  -6  -2   3     2551.61     2912.22    197.03 o 
  -5  -2   3    29940.66    29519.33    553.49 o 
  -4  -2   3     1855.04     2154.28    166.42 o 
  -3  -2   3    44474.50    42609.10    494.37 o 
  -2  -2   3     8829.79     8739.41    243.30 o 
  -1  -2   3    24957.57    24335.54    234.54 o 
   0  -2   3     2377.76     2877.63     95.27 o 
   1  -2   3    21660.08    19933.38     74.48 o 
   2  -2   3     1805.54     2434.02     92.23 o 
   3  -2   3    46739.44    44399.32    425.66 o 
   4  -2   3     8772.90     9369.92    562.54 o 
   5  -2   3     6247.17     6596.89    364.70 o 
   6  -2   3      653.55      732.27     83.76 o 
   7  -2   3     4020.47     4393.08    155.17 o 
   8  -2   3     1861.98     2364.09    184.63 o 
   9  -2   3    12534.69    11992.05    318.32 o 
  10  -2   3      942.80     1226.62    109.10 o 
  11  -2   3      448.43      490.27     92.73 o 
  12  -2   3       46.28       60.03     54.68 o 
  13  -2   3     4416.49     3800.43    105.73 o 
  14  -2   3      353.70      409.11     60.08 o 
  15  -2   3      789.60      807.55     97.09 o 
 -15  -1   3      323.94      458.06    391.10 o 
 -14  -1   3     2464.30     2484.21     83.58 o 
 -13  -1   3      926.09      824.68      4.62 o 
 -12  -1   3     2857.60     2472.67     72.96 o 
 -11  -1   3     2826.11     3506.06    507.00 o 
 -10  -1   3     5397.68     4778.64     18.47 o 
  -9  -1   3     9377.45     8935.04    324.15 o 
  -8  -1   3       40.71       94.20     90.96 o 
  -7  -1   3     3031.18     2933.17    159.41 o 
  -6  -1   3    33830.07    33162.93    200.02 o 
  -5  -1   3       17.86      160.91     51.94 o 
  -4  -1   3     6265.44     6308.47    196.93 o 
  -3  -1   3      179.42      196.67     55.30 o 
  -2  -1   3    25822.97    24919.81   1243.74 o 
  -1  -1   3     3139.47     3010.38    113.17 o 
   0  -1   3     1633.54     1712.48    171.12 o 
   1  -1   3    17600.49    18551.15    310.85 o 
   2  -1   3    17290.91    18243.94    375.69 o 
   3  -1   3    18177.57    17885.09    312.86 o 
   4  -1   3    14855.97    14281.53   1060.05 o 
   5  -1   3    15977.29    17332.38    460.45 o 
   6  -1   3     1515.93     2073.28    139.75 o 
   7  -1   3     8091.62     7882.09    119.89 o 
   8  -1   3     8836.28     8781.83    344.57 o 
   9  -1   3     7675.77     7053.17     88.77 o 
  10  -1   3     3460.05     3252.73     58.52 o 
  11  -1   3     1734.53     1634.91     93.52 o 
  12  -1   3      592.03      581.44     77.41 o 
  13  -1   3       45.56      154.62     93.43 o 
  14  -1   3       42.74       45.93     89.52 o 
  15  -1   3      123.00      189.13     62.93 o 
 -15   0   3     1664.08     1510.84    155.61 o 
 -14   0   3       75.98      247.04    224.41 o 
 -13   0   3      882.78     1641.98    378.63 o 
 -12   0   3     3231.65     3147.74     50.33 o 
 -11   0   3     1553.09     1772.65    276.13 o 
 -10   0   3     4105.52     4592.85    193.65 o 
  -9   0   3       62.49      124.75     46.78 o 
  -8   0   3    14878.82    13776.08    257.66 o 
  -7   0   3    12165.37    13381.89    490.21 o 
  -6   0   3      218.81      267.25     87.69 o 
  -5   0   3     1299.98     1363.57     74.48 o 
  -4   0   3     1590.90     2056.61    122.62 o 
  -3   0   3     3749.14     4162.66    174.85 o 
  -2   0   3     1697.82     1682.78    111.00 o 
  -1   0   3     2558.28     3074.97    294.40 o 
   0   0   3      323.41      352.24     88.00 o 
   1   0   3     3114.89     3708.08    257.62 o 
   2   0   3     6416.34     6133.91    214.29 o 
   3   0   3     2972.17     2991.82    127.61 o 
   4   0   3     5416.61     5270.65    234.97 o 
   5   0   3     8395.41     9403.46    176.57 o 
   6   0   3     2131.41     2207.10     77.03 o 
   7   0   3     1810.50     2238.75    209.42 o 
   8   0   3     4819.78     5057.22    187.18 o 
   9   0   3     9083.70     7917.42     99.63 o 
  10   0   3     5046.22     5508.93    277.87 o 
  11   0   3     3457.50     3556.51    150.71 o 
  12   0   3     1810.54     1724.80    158.86 o 
  13   0   3      670.76      696.55     92.46 o 
  14   0   3       75.38      203.26     69.78 o 
  15   0   3     2190.14     2285.86    198.55 o 
 -15   1   3      339.06      392.49     69.26 o 
 -14   1   3     2216.65     2776.50    444.20 o 
 -13   1   3      920.10      909.65    169.46 o 
 -12   1   3     2642.46     2808.82    260.43 o 
 -11   1   3     2809.25     2449.58    310.30 o 
 -10   1   3     5631.89     5672.71    252.18 o 
  -9   1   3     8851.13     8753.30    333.67 o 
  -8   1   3       47.44      219.13     88.31 o 
  -7   1   3     2971.38     3015.73    148.31 o 
  -6   1   3    33443.18    31350.43    704.17 o 
  -5   1   3       42.54      245.59    108.45 o 
  -4   1   3     6263.15     5902.08    191.34 o 
  -3   1   3      187.27      341.93     77.11 o 
  -2   1   3    22377.42    24193.36    197.12 o 
  -1   1   3     2627.65     3059.93    211.49 o 
   0   1   3     1505.62     1709.11    170.50 o 
   1   1   3    17350.20    16748.72   1621.20 o 
   2   1   3    19215.39    19113.27    195.28 o 
   3   1   3    18191.36    18104.31   1163.79 o 
   4   1   3    14412.18    16150.05    235.73 o 
   5   1   3    15873.44    15061.38    700.32 o 
   6   1   3     2008.82     1959.85     58.31 o 
   7   1   3     7756.18     8243.52    268.87 o 
   8   1   3     9279.44     9732.87    284.88 o 
   9   1   3     7571.30     7539.79    205.94 o 
  10   1   3     3645.33     4050.84    190.59 o 
  11   1   3     1406.72     1413.06     89.32 o 
  12   1   3      679.75      812.84    216.24 o 
  13   1   3       80.71      107.83     58.17 o 
  14   1   3       39.60      143.89     39.87 o 
  15   1   3      202.09      278.59     88.14 o 
 -15   2   3      822.85      961.82    332.46 o 
 -14   2   3       63.62      210.56    122.36 o 
 -13   2   3     2449.03     2355.84    120.98 o 
 -12   2   3     2834.33     2785.73    167.15 o 
 -11   2   3     4184.13     4514.98    377.71 o 
 -10   2   3     2200.14     2307.36     52.18 o 
  -9   2   3     4595.29     4536.19    244.50 o 
  -8   2   3     2787.80     2975.32    137.62 o 
  -7   2   3    26562.66    25911.83    220.95 o 
  -6   2   3     2752.47     3035.15    148.22 o 
  -5   2   3    28102.36    29122.75    268.05 o 
  -4   2   3     1752.02     2217.38    330.12 o 
  -3   2   3    43317.20    42928.39    273.82 o 
  -2   2   3     9444.87     9396.76    106.95 o 
  -1   2   3    21799.17    20593.33    944.63 o 
   0   2   3     1642.78     2005.62    111.03 o 
   1   2   3    23483.29    24331.76    165.22 o 
   2   2   3     1803.61     1852.12    105.87 o 
   3   2   3    48276.14    45399.58    172.01 o 
   4   2   3     9509.46    10023.14    527.10 o 
   5   2   3     5926.18     5363.75     75.32 o 
   6   2   3      341.68      389.42     38.20 o 
   7   2   3     3108.28     3300.96    184.48 o 
   8   2   3     2057.54     2095.85    150.77 o 
   9   2   3    13441.68    11856.49    144.71 o 
  10   2   3      910.71      910.06    204.72 o 
  11   2   3      368.17      343.72     26.75 o 
  12   2   3       23.33       68.25     58.25 o 
  13   2   3     3985.88     4107.98    175.38 o 
  14   2   3      332.66      537.07    317.69 o 
  15   2   3      840.73     1751.41    546.25 o 
 -15   3   3      140.42      190.70    337.54 o 
 -14   3   3      554.60      737.41    229.95 o 
 -13   3   3     1369.63     1256.88     50.79 o 
 -12   3   3      171.18      241.03    207.79 o 
 -11   3   3      805.91     1038.47    443.74 o 
 -10   3   3    12625.76    14454.59    452.51 o 
  -9   3   3     1111.59     1283.66    277.05 o 
  -8   3   3    13054.49    12578.23    881.63 o 
  -7   3   3      187.27      266.47    167.10 o 
  -6   3   3    20980.18    22192.80    289.77 o 
  -5   3   3     9197.96     9571.32    743.08 o 
  -4   3   3    12401.45    11776.65    118.21 o 
  -3   3   3      567.45     1133.13    120.05 o 
  -2   3   3    70587.16    66084.13    220.72 o 
  -1   3   3     7995.64     8024.59    507.92 o 
   0   3   3     2610.19     2663.36     81.61 o 
   1   3   3     8793.35     8558.86    165.77 o 
   2   3   3    43901.25    41509.15    280.63 o 
   3   3   3     1165.20     1185.07     83.62 o 
   4   3   3    40573.05    37210.17    596.35 o 
   5   3   3     3827.16     3602.94    125.68 o 
   6   3   3     5715.77     5686.04    104.13 o 
   7   3   3      530.82      491.35     19.02 o 
   8   3   3     5169.94     5145.83    286.65 o 
   9   3   3     1664.71     2245.31    141.68 o 
  10   3   3      198.98      219.84     15.34 o 
  11   3   3     1212.46     1172.10    264.32 o 
  12   3   3     2103.54     2164.09    146.19 o 
  13   3   3      142.98      160.91    260.45 o 
  14   3   3     4652.98     4368.15    255.81 o 
  15   3   3      113.62      407.26    404.03 o 
 -15   4   3     1225.41     1038.47    136.22 o 
 -14   4   3      433.34      464.98     10.16 o 
 -13   4   3       79.22      139.91    235.49 o 
 -12   4   3     1950.56     1965.20    219.33 o 
 -11   4   3     2217.46     2567.79    497.77 o 
 -10   4   3       78.83       89.58    250.27 o 
  -9   4   3     7524.63     7061.53    470.06 o 
  -8   4   3     2715.22     3571.01    292.49 o 
  -7   4   3     3209.25     3133.50    244.73 o 
  -6   4   3     2610.29     2455.33    223.17 o 
  -5   4   3     5861.19     5319.68    138.06 o 
  -4   4   3    10837.24    11542.65    458.29 o 
  -3   4   3    40340.95    36386.52    162.99 o 
  -2   4   3     3652.46     3639.04     27.70 o 
  -1   4   3     2505.44     2885.01    474.68 o 
   0   4   3     4894.62     5071.74    183.01 o 
   1   4   3     3196.79     3117.94    221.41 o 
   2   4   3     2641.10     2817.67    162.77 o 
   3   4   3    36339.35    35806.22    221.37 o 
   4   4   3      204.10      325.73     46.50 o 
   5   4   3     9244.47     9143.28    582.55 o 
   6   4   3     1311.21     1332.72    196.38 o 
   7   4   3     1049.90      975.40     71.50 o 
   8   4   3     1698.67     1822.82    121.47 o 
   9   4   3     1971.73     1804.22    133.61 o 
  10   4   3     1337.82     1408.12    231.00 o 
  11   4   3     3021.06     3184.79    223.49 o 
  12   4   3     1705.66     1713.28     65.57 o 
  13   4   3     3261.56     3854.22    463.60 o 
  14   4   3     2439.35     2845.76    412.34 o 
  15   4   3     2089.16     2641.20    396.64 o 
 -15   5   3      257.56      474.68    193.01 o 
 -14   5   3     1743.12     2701.69    501.92 o 
 -13   5   3     1107.97     1207.94    136.68 o 
 -12   5   3     2469.53     2897.48    358.32 o 
 -11   5   3     2600.47     2870.69    543.48 o 
 -10   5   3     1905.20     2686.92    318.15 o 
  -9   5   3      923.21      951.31     59.80 o 
  -8   5   3     1624.58     1862.70    128.21 o 
  -7   5   3     6201.58     6381.37    271.51 o 
  -6   5   3      549.17      806.61    204.85 o 
  -5   5   3     3716.04     4189.09    375.19 o 
  -4   5   3    13228.60    13250.67    996.92 o 
  -3   5   3     4179.25     4446.61    221.41 o 
  -2   5   3     7320.94     7290.56    111.28 o 
  -1   5   3    21966.67    20902.47    688.49 o 
   0   5   3    10646.14    10600.05   1267.90 o 
   1   5   3     7836.70     7333.83    116.87 o 
   2   5   3    13399.93    13720.68    242.53 o 
   3   5   3    29431.41    27675.94    254.81 o 
   4   5   3    12670.73    12576.88    861.43 o 
   5   5   3     5034.12     4727.83    347.10 o 
   6   5   3      641.29      829.78     63.27 o 
   7   5   3    11917.04    12085.52    974.38 o 
   8   5   3     2000.37     2024.25    195.59 o 
   9   5   3     1900.59     2405.62    303.79 o 
  10   5   3      474.82      624.41     92.57 o 
  11   5   3     3353.33     3517.44    244.19 o 
  12   5   3      387.47      563.33    277.05 o 
  13   5   3     1314.58     1392.17    400.80 o 
  14   5   3      261.12      585.50    539.78 o 
 -14   6   3      215.48      342.16    211.48 o 
 -13   6   3      159.41      144.99    218.87 o 
 -12   6   3     1098.61     1260.11    416.04 o 
 -11   6   3     3941.55     4293.80    499.61 o 
 -10   6   3     2128.57     1739.87     47.56 o 
  -9   6   3     1008.47     1045.96     63.95 o 
  -8   6   3     2412.48     2933.09    207.53 o 
  -7   6   3     2424.93     2965.37    154.54 o 
  -6   6   3     1009.52     1128.28     79.50 o 
  -5   6   3     1279.96     1248.95     44.54 o 
  -4   6   3      899.60      964.16    160.26 o 
  -3   6   3     6935.27     6613.35    115.65 o 
  -2   6   3     2966.36     3015.91    117.23 o 
  -1   6   3     7908.84     7430.76     89.40 o 
   0   6   3    16893.44    18148.27    248.12 o 
   1   6   3    11899.50    11250.29    223.49 o 
   2   6   3    10362.03    10435.12    538.23 o 
   3   6   3     6305.45     6352.82    141.30 o 
   4   6   3    20519.47    18801.35    276.08 o 
   5   6   3      144.74      273.41    132.96 o 
   6   6   3     1475.83     1390.00    149.19 o 
   7   6   3     1470.68     1458.84     71.80 o 
   8   6   3    13205.79    12830.69    773.91 o 
   9   6   3     3420.17     3170.74     84.86 o 
  10   6   3     2941.57     2798.70    163.46 o 
  11   6   3      542.77      644.14    416.04 o 
  12   6   3     4361.25     4245.32    482.53 o 
  13   6   3     2348.61     2440.81    174.08 o 
  14   6   3     1099.87     1323.83    193.93 o 
 -14   7   3     1586.39     1382.94    130.21 o 
 -13   7   3      651.04      758.19    263.66 o 
 -12   7   3      148.28      276.13    552.25 o 
 -11   7   3      559.69     1328.45    290.44 o 
 -10   7   3     1987.11     2804.20    343.08 o 
  -9   7   3     5136.14     5238.54    301.52 o 
  -8   7   3     1328.91     1663.90    151.55 o 
  -7   7   3      319.51      292.64    131.50 o 
  -6   7   3     3833.59     3750.41    174.99 o 
  -5   7   3     3760.33     3748.63     42.88 o 
  -4   7   3     2066.45     2498.21    145.47 o 
  -3   7   3     2333.89     2635.10    187.53 o 
  -2   7   3    15965.06    15918.08    193.90 o 
  -1   7   3    10761.12    11675.33    247.97 o 
   0   7   3      711.24      932.69    198.60 o 
   1   7   3       40.11       92.79    173.11 o 
   2   7   3     6278.99     6168.09    173.07 o 
   3   7   3    11907.64    10567.78    119.44 o 
   4   7   3      542.32      620.06     60.68 o 
   5   7   3     2485.84     2251.56    103.09 o 
   6   7   3     3135.19     3369.11     68.18 o 
   7   7   3     1818.98     2328.80    184.62 o 
   8   7   3     4308.49     3909.01    143.57 o 
   9   7   3     2067.83     1816.02     96.74 o 
  10   7   3     5641.27     4696.45     10.62 o 
  11   7   3     3258.84     3225.78     93.27 o 
  12   7   3     2869.73     2644.90    276.13 o 
  13   7   3      138.84      185.16    202.25 o 
  14   7   3     1126.24     1407.87    129.29 o 
 -13   8   3     2250.45     2093.57      1.85 o 
 -12   8   3       52.65       65.57     68.80 o 
 -11   8   3      175.62      266.89    545.33 o 
 -10   8   3     5690.43     6019.82    512.08 o 
  -9   8   3      169.03      431.36    306.48 o 
  -8   8   3      820.16      820.80     93.14 o 
  -7   8   3     2308.67     2296.69    149.12 o 
  -6   8   3     5045.24     5133.25    230.61 o 
  -5   8   3     4557.19     4822.49    220.76 o 
  -4   8   3     2446.82     2969.50    161.72 o 
  -3   8   3     8021.68     7389.58    358.45 o 
  -2   8   3      651.61      957.42    187.61 o 
  -1   8   3     4401.24     4361.37    186.18 o 
   0   8   3     5103.43     4686.06    271.93 o 
   1   8   3     5840.07     5529.76    154.25 o 
   2   8   3      417.77      469.33     62.97 o 
   3   8   3     4748.54     4248.71     62.38 o 
   4   8   3     1158.48     1368.18    195.07 o 
   5   8   3      330.71      424.00     70.35 o 
   6   8   3     3566.10     3737.18    122.62 o 
   7   8   3     7052.87     6190.92    194.07 o 
   8   8   3     2135.49     2369.59    143.11 o 
   9   8   3    10757.11    12029.02    527.32 o 
  10   8   3       65.42       56.33    204.09 o 
  11   8   3     4154.88     4262.87    248.88 o 
  12   8   3     2470.64     2582.10    182.39 o 
  13   8   3      486.33      711.09    363.40 o 
 -13   9   3        9.72        4.62    169.00 o 
 -12   9   3       13.72       12.01    493.15 o 
 -11   9   3      432.26      547.17    387.41 o 
 -10   9   3      720.19      753.11    431.27 o 
  -9   9   3     2262.69     2165.62     46.85 o 
  -8   9   3     3593.22     3527.20    216.12 o 
  -7   9   3     3701.31     3908.76    187.73 o 
  -6   9   3     1508.05     1960.98    366.79 o 
  -5   9   3     5206.44     4815.86    141.75 o 
  -4   9   3     5619.06     5079.18     52.06 o 
  -3   9   3     3151.38     3037.44    304.75 o 
  -2   9   3     9304.66     9823.54    563.26 o 
  -1   9   3    10937.80    10329.36    138.41 o 
   0   9   3    10319.77     9660.21    176.44 o 
   1   9   3     1185.63     1320.59    181.43 o 
   2   9   3     7451.16     6726.36    101.75 o 
   3   9   3    10769.99    10271.00    362.51 o 
   4   9   3     3714.00     3465.68     69.21 o 
   5   9   3     2702.27     2889.87     92.16 o 
   6   9   3      895.83      895.46     54.49 o 
   7   9   3     6914.64     6542.52    410.03 o 
   8   9   3     3681.16     3574.49    182.93 o 
   9   9   3      884.07      941.04    273.36 o 
  10   9   3     3628.80     3739.71    284.44 o 
  11   9   3     2559.84     2402.48    143.60 o 
  12   9   3      123.55      139.91     30.01 o 
 -12  10   3     1321.46     1285.05     17.55 o 
 -11  10   3      866.77      855.62    521.78 o 
 -10  10   3      651.89      761.89    380.02 o 
  -9  10   3     2619.15     2813.90    512.08 o 
  -8  10   3      632.92      630.24     95.64 o 
  -7  10   3     3515.24     3572.45    176.55 o 
  -6  10   3       49.21       91.33     85.97 o 
  -5  10   3      690.29      718.03    113.62 o 
  -4  10   3      492.34      439.82    139.54 o 
  -3  10   3     3350.36     3012.36    276.36 o 
  -2  10   3     1480.49     1745.16    136.88 o 
  -1  10   3     3633.81     3415.19    247.36 o 
   0  10   3     8439.74     8234.70    104.15 o 
   1  10   3     1258.91     1657.67    220.07 o 
   2  10   3     4863.44     4440.19    413.68 o 
   3  10   3     3848.18     3821.03    174.59 o 
   4  10   3    14881.15    13549.92    445.52 o 
   5  10   3      245.73      295.54     46.05 o 
   6  10   3     4332.02     4493.38    214.93 o 
   7  10   3     1165.92     1514.54    225.50 o 
   8  10   3    12579.41    11519.49    221.58 o 
   9  10   3     1349.79     1707.55    275.20 o 
  10  10   3      690.74      785.44    187.93 o 
  11  10   3      107.85      171.31    194.40 o 
  12  10   3     3820.63     3648.74     54.49 o 
 -11  11   3      590.29      709.25    468.21 o 
 -10  11   3      384.49      523.16    352.78 o 
  -9  11   3      752.45      926.73    171.31 o 
  -8  11   3      851.17      766.04     71.57 o 
  -7  11   3      598.44      796.52    194.86 o 
  -6  11   3      624.36      851.93    512.08 o 
  -5  11   3     4293.82     3877.42    212.50 o 
  -4  11   3     2138.25     2188.39    439.59 o 
  -3  11   3      435.21      489.47     65.15 o 
  -2  11   3     1211.37     1261.08    124.41 o 
  -1  11   3     4862.09     4917.01     73.61 o 
   0  11   3      846.44     1562.76    199.75 o 
   1  11   3      972.82     1162.01    203.73 o 
   2  11   3      637.60      643.38     59.86 o 
   3  11   3     6809.93     6018.03    230.65 o 
   4  11   3       93.17       83.19     19.05 o 
   5  11   3     1118.26     1013.33     38.53 o 
   6  11   3     1106.84     1119.13     87.28 o 
   7  11   3     4664.69     4416.39    109.63 o 
   8  11   3     2082.31     1964.06    186.32 o 
   9  11   3      268.13      232.26    181.93 o 
  10  11   3      678.41      753.11    104.82 o 
  11  11   3      327.86      305.68     20.32 o 
  -2  12   3        4.25       18.47    143.14 o 
  -1  12   3      249.77      265.04     42.48 o 
   0  12   3       67.12      180.03    220.37 o 
   1  12   3      247.18      419.20    272.02 o 
   2  12   3      384.45      608.59    223.17 o 
   3  12   3     1639.30     1617.08     47.26 o 
   4  12   3     1285.16     1235.83     96.25 o 
   5  12   3      991.89      978.72    239.20 o 
   6  12   3      240.47      397.10    520.85 o 
   7  12   3     2066.33     2050.61    231.80 o 
   8  12   3      720.27      707.89     30.24 o 
   9  12   3      940.85      934.12    399.41 o 
  10  12   3     1749.84     2255.18    248.42 o 
  -2  13   3     3921.00     3938.72    213.79 o 
  -1  13   3     1766.07     1826.68    166.23 o 
   0  13   3     3141.58     3170.37    360.63 o 
   1  13   3     1517.04     1548.71     61.87 o 
   2  13   3     4287.33     4020.73    236.88 o 
   3  13   3     2763.83     3269.56    202.34 o 
   4  13   3     2195.21     2430.93    126.24 o 
   5  13   3      367.57      486.68    295.52 o 
   6  13   3     1601.80     1936.11    364.78 o 
   7  13   3     1359.45     2150.83    534.71 o 
   8  13   3      220.68      347.24    448.36 o 
  -2  14   3     1512.38     1654.91    505.15 o 
  -1  14   3     1146.40     1782.35    262.74 o 
   0  14   3     1233.82     1127.59    264.12 o 
   1  14   3     1389.22     1361.08    107.59 o 
   2  14   3      898.26     1241.75    279.13 o 
   3  14   3     2023.12     2000.19    304.66 o 
   4  14   3     5426.22     5114.95    253.21 o 
   5  14   3      793.37      694.01     78.04 o 
   6  14   3     1707.24     1552.40     43.40 o 
   7  14   3      528.99      545.79    196.71 o 
  -3  15   3      204.05      410.96    211.48 o 
  -2  15   3     1047.08      907.98     86.35 o 
  -1  15   3     2110.29     2084.80     65.87 o 
   0  15   3      810.77      912.86    115.90 o 
   1  15   3     1359.72     1376.01    108.47 o 
   2  15   3      725.23      841.23    187.47 o 
   3  15   3     1281.98     2177.18    239.46 o 
   4  15   3     1368.22     1744.96    200.36 o 
   5  15   3      397.61      395.72     74.80 o 
  -2  16   3      139.55      138.52    474.22 o 
  -1  16   3      216.31      371.64    229.34 o 
   0  16   3      612.16      773.67    320.93 o 
   1  16   3      952.74     1138.88    327.07 o 
   2  16   3      727.92      710.38     86.57 o 
  -5 -15   4      103.43      426.19    406.34 o 
  -4 -15   4     1031.01      934.58    371.71 o 
  -3 -15   4     2381.89     2129.59    456.67 o 
  -2 -15   4      534.91      577.19    515.77 o 
  -1 -15   4     1371.08     2117.39    296.36 o 
   0 -15   4      822.93      832.50    256.25 o 
   1 -15   4     2442.02     2868.41    200.87 o 
   2 -15   4      122.33      253.24    300.75 o 
   3 -15   4      941.16      988.97    115.30 o 
   4 -15   4     2250.70     2220.09    154.22 o 
   5 -15   4     1175.94     1186.69    165.77 o 
  -7 -14   4      624.26      674.62    330.15 o 
  -6 -14   4      810.67      887.48    194.86 o 
  -5 -14   4     2207.77     2707.23    381.40 o 
  -4 -14   4      644.36      787.28    334.31 o 
  -3 -14   4      170.56      452.51    413.27 o 
  -2 -14   4     1147.97     1760.79    272.04 o 
  -1 -14   4     2554.08     2362.95    136.88 o 
   0 -14   4     1139.96     1259.36    161.56 o 
   1 -14   4      898.31      955.74    217.77 o 
   2 -14   4      407.67      513.48    142.20 o 
   3 -14   4     5760.05     5198.88    262.27 o 
   4 -14   4     1256.17     1052.64    127.90 o 
   5 -14   4     2193.91     2719.70    499.61 o 
   6 -14   4       70.37      276.13    356.47 o 
   7 -14   4     2435.83     2637.51    485.30 o 
  -9 -13   4     1265.34     1124.36     35.55 o 
  -8 -13   4      832.87      813.60     17.55 o 
  -7 -13   4     1303.60     1882.09    177.31 o 
  -6 -13   4     2379.39     2378.01    133.45 o 
  -5 -13   4     1180.58     1759.26    366.17 o 
  -4 -13   4     1284.88     1420.80    458.98 o 
  -3 -13   4     1244.64     1877.01    354.16 o 
  -2 -13   4      315.18      368.15     91.89 o 
  -1 -13   4      333.01      450.16    103.20 o 
   0 -13   4      330.98      413.17    269.25 o 
   1 -13   4       75.69      116.02    201.53 o 
   2 -13   4        7.94       47.99    118.36 o 
   3 -13   4     1541.31     1773.40    169.13 o 
   4 -13   4     2776.00     3149.95    271.76 o 
   5 -13   4     1307.44     1396.79     88.66 o 
   6 -13   4      221.19      562.87    432.20 o 
   7 -13   4       96.77      156.07    176.39 o 
   8 -13   4      127.63      222.10    307.52 o 
 -10 -12   4      484.50      480.22     87.73 o 
  -9 -12   4     2941.02     2512.38     17.08 o 
  -8 -12   4       15.83       34.17    135.29 o 
  -7 -12   4     1733.18     1693.23    276.13 o 
  -6 -12   4      213.50      438.20    250.27 o 
  -5 -12   4     7387.27     6340.28    467.75 o 
  -4 -12   4      432.41      697.24    482.07 o 
  -3 -12   4      330.17      443.67    127.21 o 
  -2 -12   4     1373.59     1255.97     95.58 o 
  -1 -12   4     1119.10     1081.90    150.30 o 
   0 -12   4     1626.55     1403.36    209.63 o 
   1 -12   4     1901.79     1940.24    151.22 o 
   2 -12   4      190.99      229.15    109.70 o 
   3 -12   4     1023.11      974.74    128.15 o 
   4 -12   4      359.63      428.94    170.15 o 
   5 -12   4      980.16      989.34    230.41 o 
   6 -12   4     1650.99     1619.55    192.78 o 
   7 -12   4       81.55      203.31    275.54 o 
   8 -12   4      329.72      503.36    129.35 o 
   9 -12   4     2282.43     2181.44     49.08 o 
  10 -12   4      316.12      340.71     66.95 o 
 -11 -11   4      306.58      439.59    170.85 o 
 -10 -11   4     1705.66     1905.18    403.57 o 
  -9 -11   4      636.84      665.84    230.41 o 
  -8 -11   4     1124.65     1834.07    329.23 o 
  -7 -11   4      940.91      840.84    213.79 o 
  -6 -11   4     5156.11     5534.52    439.59 o 
  -5 -11   4     1242.94     1309.06    134.83 o 
  -4 -11   4     1796.53     1897.79    111.28 o 
  -3 -11   4     3929.26     3738.85    334.28 o 
  -2 -11   4     1142.95     1161.15    154.25 o 
  -1 -11   4     5221.72     4739.19    232.87 o 
   0 -11   4     1818.64     1982.76    246.11 o 
   1 -11   4     4008.22     4084.64    190.70 o 
   2 -11   4      405.06      541.01    149.00 o 
   3 -11   4      728.03     1234.88    290.21 o 
   4 -11   4     4110.63     4139.70    161.05 o 
   5 -11   4        7.59       23.65    147.02 o 
   6 -11   4      493.56      583.38    191.00 o 
   7 -11   4      442.66      410.20     82.70 o 
   8 -11   4      884.49      994.78    167.34 o 
   9 -11   4      115.38      145.41     66.27 o 
  10 -11   4     1726.89     1743.10    170.38 o 
  11 -11   4       38.29       57.55     15.01 o 
 -11 -10   4      401.71      458.52     57.72 o 
 -10 -10   4     2376.22     2185.46    109.90 o 
  -9 -10   4     3470.31     3919.33    258.58 o 
  -8 -10   4     5025.94     4453.11     20.32 o 
  -7 -10   4      427.94      444.66     37.86 o 
  -6 -10   4      284.13      579.49    396.64 o 
  -5 -10   4     8376.10     7809.56     19.86 o 
  -4 -10   4     1729.86     2137.30    222.49 o 
  -3 -10   4      751.49      898.24    252.56 o 
  -2 -10   4     3326.20     2970.82    411.42 o 
  -1 -10   4    10339.85    10182.48    242.82 o 
   0 -10   4      419.90      464.07     74.73 o 
   1 -10   4      584.04      742.54    124.90 o 
   2 -10   4     2753.53     2805.08    104.36 o 
   3 -10   4    18927.32    18643.20    931.83 o 
   4 -10   4     1380.88     1237.04    413.79 o 
   5 -10   4     1876.23     1937.35    210.20 o 
   6 -10   4      426.42      434.87    202.04 o 
   7 -10   4     4396.69     4496.50    352.39 o 
   8 -10   4      146.42      186.00    276.92 o 
   9 -10   4       31.23      154.19    187.80 o 
  10 -10   4       22.21      151.95    219.54 o 
  11 -10   4     1222.42     1319.07    189.90 o 
 -11  -9   4     1501.77     1939.81    179.16 o 
 -10  -9   4     3316.05     3343.52    201.32 o 
  -9  -9   4     3510.49     3337.06     97.89 o 
  -8  -9   4     4234.85     4032.92    139.45 o 
  -7  -9   4     4809.09     5341.97    427.12 o 
  -6  -9   4     6170.01     6002.74    498.23 o 
  -5  -9   4     4335.63     5003.05    353.70 o 
  -4  -9   4     5413.16     5423.88    293.98 o 
  -3  -9   4    11096.06    11465.60    151.74 o 
  -2  -9   4     1493.39     1780.90    217.95 o 
  -1  -9   4     9532.11    10924.40    179.29 o 
   0  -9   4     7674.00     7103.29    105.63 o 
   1  -9   4     5503.85     5228.14    185.19 o 
   2  -9   4     2667.73     2448.08    260.36 o 
   3  -9   4     4206.87     3994.17    277.85 o 
   4  -9   4     6803.72     6810.86    183.59 o 
   5  -9   4     2213.23     2451.53    195.70 o 
   6  -9   4     1209.64     1451.01    116.62 o 
   7  -9   4      547.69      690.61    226.75 o 
   8  -9   4     2090.56     1872.23     65.01 o 
   9  -9   4     1224.39     1338.80    195.46 o 
  10  -9   4       95.80      159.74     31.59 o 
  11  -9   4      281.07      406.64    201.76 o 
  12  -9   4     2732.42     2808.18    162.60 o 
 -10  -8   4      119.63      374.48    362.01 o 
  -9  -8   4     9841.27     8700.27    193.93 o 
  -8  -8   4     3676.50     4090.17    467.29 o 
  -7  -8   4     1668.72     2040.47    304.75 o 
  -6  -8   4      239.80      581.34    489.92 o 
  -5  -8   4     9929.10     9550.35    340.31 o 
  -4  -8   4     4120.38     3787.28    116.13 o 
  -3  -8   4      723.29      734.09    105.91 o 
  -2  -8   4     5101.30     4621.63     93.82 o 
  -1  -8   4    11811.19    10344.13    116.23 o 
   0  -8   4     7854.76     7662.69    148.65 o 
   1  -8   4      967.36     1207.35    145.00 o 
   2  -8   4     2492.85     2233.14    157.48 o 
   3  -8   4     1591.57     1577.09     35.99 o 
   4  -8   4      885.70      777.75    120.45 o 
   5  -8   4    11003.49    11529.68    307.51 o 
   6  -8   4      691.01      711.20     54.80 o 
   7  -8   4     1084.18     1026.97    213.63 o 
   8  -8   4     5487.98     4839.98     54.73 o 
   9  -8   4     1133.08     1576.30    118.11 o 
  10  -8   4     2231.50     1982.43    198.59 o 
  11  -8   4      248.97      330.41     87.59 o 
  12  -8   4      393.39      371.99     99.34 o 
  13  -8   4      155.60      150.54     91.49 o 
 -10  -7   4     9552.49     8862.35    159.77 o 
  -9  -7   4      749.73      762.35     21.24 o 
  -8  -7   4     3261.57     3196.69    154.69 o 
  -7  -7   4     4343.54     4711.23    486.68 o 
  -6  -7   4     3898.72     3494.96     82.29 o 
  -5  -7   4     1682.10     1869.67    163.41 o 
  -4  -7   4     2968.20     3378.40    180.90 o 
  -3  -7   4     2020.81     2093.79    106.05 o 
  -2  -7   4     2607.51     2665.11    178.16 o 
  -1  -7   4     4800.95     4573.79    137.59 o 
   0  -7   4     4739.68     4698.92    213.82 o 
   1  -7   4     2052.58     2367.26    151.53 o 
   2  -7   4     2397.59     2252.02    126.28 o 
   3  -7   4     1054.26      955.23     38.56 o 
   4  -7   4     3634.16     3657.10    104.69 o 
   5  -7   4      476.37      530.69     90.19 o 
   6  -7   4     9712.51     8990.52     75.79 o 
   7  -7   4     2374.32     2706.23    246.86 o 
   8  -7   4     1306.83     1364.58    126.01 o 
   9  -7   4     4580.67     4652.86    237.66 o 
  10  -7   4     1668.80     1617.99    144.96 o 
  11  -7   4     1905.07     1657.71     70.99 o 
  12  -7   4     1610.49     2105.33    138.60 o 
  13  -7   4     3419.38     3422.79    324.16 o 
 -10  -6   4     1514.76     1587.95    481.14 o 
  -9  -6   4     4594.72     4526.80    124.67 o 
  -8  -6   4     1753.14     1925.46    192.55 o 
  -7  -6   4     2210.95     2147.67     84.15 o 
  -6  -6   4     7686.71     7277.98     47.47 o 
  -5  -6   4     7285.00     7293.21    122.36 o 
  -4  -6   4      412.23      415.25     51.73 o 
  -3  -6   4      487.45      560.83     97.56 o 
  -2  -6   4     4045.84     4138.99     93.78 o 
  -1  -6   4    30248.45    28335.43    492.87 o 
   0  -6   4     9015.84     8433.84    243.66 o 
   1  -6   4     3518.14     3022.63    466.39 o 
   2  -6   4     2584.58     2687.52    137.39 o 
   3  -6   4    13014.03    12387.87    266.91 o 
   4  -6   4      610.66      731.13     79.95 o 
   5  -6   4     1821.65     1815.30    136.55 o 
   6  -6   4     4073.66     4217.67    152.82 o 
   7  -6   4     6007.99     5781.45    401.85 o 
   8  -6   4      785.11      900.69     88.64 o 
   9  -6   4     1310.69     1374.41    176.80 o 
  10  -6   4     1138.92     1595.12    220.27 o 
  11  -6   4      859.10      861.55     34.87 o 
  12  -6   4     2878.25     3039.75    274.84 o 
  13  -6   4       95.90      192.10    169.29 o 
  14  -6   4      842.25      914.51    137.82 o 
 -12  -5   4      712.88      869.01    291.36 o 
 -11  -5   4     2230.71     2609.81    501.00 o 
 -10  -5   4      883.96     1000.15     29.55 o 
  -9  -5   4     1164.24     1220.53    102.22 o 
  -8  -5   4      276.54      413.90    211.25 o 
  -7  -5   4      382.94      419.79    320.16 o 
  -6  -5   4      913.35      912.82     78.53 o 
  -5  -5   4     2351.37     2302.42     53.30 o 
  -4  -5   4     5184.80     5247.67    105.70 o 
  -3  -5   4    11780.11    11511.26    612.12 o 
  -2  -5   4     5776.72     5629.20    141.67 o 
  -1  -5   4    19304.83    18984.53    146.69 o 
   0  -5   4    18637.70    17728.47   1111.59 o 
   1  -5   4    24647.03    24204.40    126.30 o 
   2  -5   4     4728.92     4430.28    193.12 o 
   3  -5   4     3749.86     4147.78    161.43 o 
   4  -5   4     8271.18     7904.66    167.53 o 
   5  -5   4     3177.20     3184.18    177.19 o 
   6  -5   4     2147.40     2428.66    183.91 o 
   7  -5   4     5369.77     5030.46    101.38 o 
   8  -5   4    10881.43     9826.09    239.07 o 
   9  -5   4     6220.97     5844.88    167.60 o 
  10  -5   4      114.78      147.35    161.24 o 
  11  -5   4      319.20      428.02     83.02 o 
  12  -5   4      854.29     1044.25    198.93 o 
  13  -5   4     2451.25     2585.43    185.97 o 
  14  -5   4     3427.01     3233.94    333.17 o 
 -15  -4   4      439.61      560.56    378.63 o 
 -14  -4   4     1268.31     1372.78    277.05 o 
 -13  -4   4     3198.88     3640.89    291.36 o 
 -12  -4   4      184.09      391.10    545.33 o 
 -11  -4   4      573.42      698.16    243.34 o 
 -10  -4   4     5639.97     5821.73    519.93 o 
  -9  -4   4     3001.43     3381.77    318.58 o 
  -8  -4   4    10060.62     9836.73    145.51 o 
  -7  -4   4      200.04      240.70    143.46 o 
  -6  -4   4      551.31      685.59    293.04 o 
  -5  -4   4     5697.39     5734.29     58.49 o 
  -4  -4   4    24453.41    23037.86    220.43 o 
  -3  -4   4     3673.61     3450.06    127.77 o 
  -2  -4   4    13682.18    13632.37    554.70 o 
  -1  -4   4    23016.07    22650.44    175.27 o 
   0  -4   4    39424.59    36561.70    538.73 o 
   1  -4   4     5064.86     5032.93    197.38 o 
   2  -4   4    28271.23    26040.93    185.63 o 
   3  -4   4      514.40      701.36    157.78 o 
   4  -4   4    19920.81    17822.09     84.25 o 
   5  -4   4     1374.34     1440.68    221.04 o 
   6  -4   4     1005.61     1426.27    136.89 o 
   7  -4   4      303.31      476.35    136.35 o 
   8  -4   4     2163.37     1997.26     91.89 o 
   9  -4   4     3047.20     3048.58    183.98 o 
  10  -4   4      598.46      623.13    143.75 o 
  11  -4   4     3579.02     3165.75    269.80 o 
  12  -4   4      948.48      784.51    136.68 o 
  13  -4   4     3562.69     3717.45    122.43 o 
  14  -4   4      419.52      372.55     49.18 o 
 -15  -3   4      581.59     1068.03    503.77 o 
 -14  -3   4     2028.40     2810.67    535.63 o 
 -13  -3   4      339.60      593.81    366.17 o 
 -12  -3   4     1629.57     1718.17     38.33 o 
 -11  -3   4     1841.23     2706.77    413.27 o 
 -10  -3   4      535.66      529.16    347.24 o 
  -9  -3   4     8903.26     8779.70    520.39 o 
  -8  -3   4      445.87      719.66    194.14 o 
  -7  -3   4     1311.21     1682.77    124.05 o 
  -6  -3   4     9663.63    10951.59    614.20 o 
  -5  -3   4     1790.36     1751.50    448.82 o 
  -4  -3   4     6059.95     5893.06    242.40 o 
  -3  -3   4    49236.96    44843.22    289.85 o 
  -2  -3   4    11778.92    10992.35    775.46 o 
  -1  -3   4     6172.19     6209.46    146.36 o 
   0  -3   4     5799.48     5809.98    181.81 o 
   1  -3   4    11090.72    12405.07    328.51 o 
   2  -3   4     5868.07     5686.78    124.11 o 
   3  -3   4    39571.86    36027.66    762.24 o 
   4  -3   4      725.95      787.32     77.77 o 
   5  -3   4    19354.81    20011.46    317.51 o 
   6  -3   4     3207.33     3401.06    143.75 o 
   7  -3   4      286.43      316.21     35.68 o 
   8  -3   4      113.06      150.88    117.93 o 
   9  -3   4     9060.09     8201.75    129.78 o 
  10  -3   4     9528.45     9272.01    133.54 o 
  11  -3   4      252.30      345.00     81.15 o 
  12  -3   4     1938.71     2376.39    165.89 o 
  13  -3   4     4223.88     4342.94    144.49 o 
  14  -3   4     1345.97     1223.33    320.22 o 
  15  -3   4      416.24      484.51    238.70 o 
 -15  -2   4      474.16      958.59    368.48 o 
 -14  -2   4     1422.83     2142.98    398.03 o 
 -13  -2   4      888.07      935.04    345.85 o 
 -12  -2   4      818.82     1330.76    257.66 o 
 -11  -2   4      231.29      274.74    276.59 o 
 -10  -2   4     5156.53     5700.75    520.85 o 
  -9  -2   4      679.22     1013.64    261.31 o 
  -8  -2   4     5329.06     5199.21    116.25 o 
  -7  -2   4     2810.99     3427.61    218.14 o 
  -6  -2   4     9601.27     9151.87    141.49 o 
  -5  -2   4     6870.69     6510.88    240.91 o 
  -4  -2   4    15369.90    15448.82    409.15 o 
  -3  -2   4     4547.69     4374.03     72.35 o 
  -2  -2   4    46738.45    44029.48    266.10 o 
  -1  -2   4     8876.61    10903.42    403.78 o 
   0  -2   4     2549.37     2797.74    205.74 o 
   1  -2   4      826.51     1315.08    121.13 o 
   2  -2   4    21272.95    21279.36    124.39 o 
   3  -2   4     3783.12     3766.68    128.11 o 
   4  -2   4    35545.65    33172.71    458.55 o 
   5  -2   4     2478.19     2458.19    165.09 o 
   6  -2   4     3305.74     3136.53     39.61 o 
   7  -2   4     6522.51     6663.60    131.80 o 
   8  -2   4    18825.80    17200.63     84.30 o 
   9  -2   4     2063.08     2915.86    203.66 o 
  10  -2   4     3739.18     4203.93    222.49 o 
  11  -2   4     2094.04     2205.33    146.60 o 
  12  -2   4     1108.31     1007.65     51.67 o 
  13  -2   4      757.55      676.87     59.22 o 
  14  -2   4     1051.65     1239.29    223.69 o 
  15  -2   4      244.41      243.48     43.46 o 
 -15  -1   4     1973.77     2531.31    421.12 o 
 -14  -1   4      284.86      348.16    175.00 o 
 -13  -1   4     2574.09     2279.19     65.57 o 
 -12  -1   4      387.24      509.77    269.20 o 
 -11  -1   4     3666.82     3981.66    368.48 o 
 -10  -1   4      740.19      866.24    206.86 o 
  -9  -1   4       68.69       76.25     77.11 o 
  -8  -1   4     5808.83     5610.70    196.01 o 
  -7  -1   4     1143.41     1408.77    165.55 o 
  -6  -1   4      751.85      581.70     38.92 o 
  -5  -1   4    10260.76     9996.13    111.58 o 
  -4  -1   4      286.54      305.20     34.20 o 
  -3  -1   4    11956.63    11987.04    751.83 o 
  -2  -1   4     2735.34     3142.31    192.66 o 
  -1  -1   4       94.98      168.29    277.73 o 
   0  -1   4     3706.80     3987.83    137.65 o 
   1  -1   4     8168.29     8269.12    331.49 o 
   2  -1   4     3995.66     4042.86     96.30 o 
   3  -1   4     8544.91     8439.29    160.80 o 
   4  -1   4     6685.69     6303.82    254.74 o 
   5  -1   4    45034.80    42473.87    695.91 o 
   6  -1   4     9881.08    11226.69    366.66 o 
   7  -1   4     5313.68     5262.24     99.60 o 
   8  -1   4    10026.25     9643.84    612.56 o 
   9  -1   4    13044.60    12549.77    254.89 o 
  10  -1   4     4485.58     3960.50    261.62 o 
  11  -1   4     5721.36     5347.96    217.67 o 
  12  -1   4     1652.98     1706.40    195.17 o 
  13  -1   4     1224.93     1320.91    183.10 o 
  14  -1   4      391.35      518.50    255.02 o 
  15  -1   4      381.40      402.86     70.80 o 
 -15   0   4      829.60     1290.59    375.86 o 
 -14   0   4      731.07      694.93     18.47 o 
 -13   0   4      450.98      398.95     90.96 o 
 -12   0   4      330.52      367.09    537.48 o 
 -11   0   4      361.80      521.78    271.51 o 
 -10   0   4     3228.00     3001.83     61.41 o 
  -9   0   4     9317.09     8087.53    220.20 o 
  -8   0   4     5589.02     4917.85     91.25 o 
  -7   0   4     7122.08     7696.02    179.73 o 
  -6   0   4      483.87      525.44    106.37 o 
  -5   0   4     2009.11     2048.02    323.85 o 
  -4   0   4    54623.41    51644.38    250.46 o 
  -3   0   4     4045.72     3792.93     71.75 o 
  -2   0   4       38.54      181.19     74.70 o 
  -1   0   4       75.62       59.48     25.14 o 
   0   0   4    58040.56    55413.15    240.12 o 
   1   0   4      847.00      842.61    137.73 o 
   2   0   4     1863.24     1894.13     70.10 o 
   3   0   4       73.39      213.86    122.58 o 
   4   0   4    61036.71    56850.42    515.76 o 
   5   0   4      123.87      205.08     47.94 o 
   6   0   4    10532.30    11777.94    138.27 o 
   7   0   4     6051.42     5445.18    192.41 o 
   8   0   4    17232.43    18436.32    153.54 o 
   9   0   4    18733.10    16672.03    143.58 o 
  10   0   4      901.37     1364.43    138.75 o 
  11   0   4     5263.31     4739.24    117.14 o 
  12   0   4      201.15      460.32    169.74 o 
  13   0   4     1970.84     1847.60     21.11 o 
  14   0   4      379.95      452.60    112.95 o 
  15   0   4     1207.99     1246.05     83.00 o 
 -15   1   4     1799.73     1962.43    407.72 o 
 -14   1   4      292.66      989.99    416.04 o 
 -13   1   4     2486.36     2599.19    235.95 o 
 -12   1   4      424.60      596.12    374.48 o 
 -11   1   4     3862.98     3666.75     85.42 o 
 -10   1   4      781.23     1028.31    345.39 o 
  -9   1   4       35.28      247.87    267.79 o 
  -8   1   4     5899.13     5361.23    296.33 o 
  -7   1   4     1413.56     2089.60    247.62 o 
  -6   1   4      548.67      748.99    206.81 o 
  -5   1   4    10909.35    10084.32    232.32 o 
  -4   1   4      396.45      661.25    288.81 o 
  -3   1   4    11941.75    12635.41    226.73 o 
  -2   1   4     2624.45     2845.47    245.73 o 
  -1   1   4       52.66       98.59    159.69 o 
   0   1   4     4175.86     4018.89    136.68 o 
   1   1   4     7969.75     7408.43    525.08 o 
   2   1   4     3878.41     4013.83    161.02 o 
   3   1   4     8478.04     7981.75    122.78 o 
   4   1   4     7493.44     6879.02    111.52 o 
   5   1   4    43904.98    40804.48    542.41 o 
   6   1   4    11313.84    11007.72    797.35 o 
   7   1   4     5325.40     5198.45    158.82 o 
   8   1   4     9489.41     8422.97     96.10 o 
   9   1   4    13637.22    13034.16    233.49 o 
  10   1   4     4365.22     4360.31    103.70 o 
  11   1   4     5461.87     4743.90    203.49 o 
  12   1   4     1624.88     2037.72    177.33 o 
  13   1   4     1103.67      974.28    267.79 o 
  14   1   4      340.39      556.62    126.24 o 
  15   1   4      390.66      455.83     88.33 o 
 -15   2   4      543.20      789.59     97.43 o 
 -14   2   4     1272.64     1463.28    175.46 o 
 -13   2   4      898.57      846.39     80.34 o 
 -12   2   4      786.74     1363.08    398.49 o 
 -11   2   4      303.37      276.59     15.70 o 
 -10   2   4     6137.53     6071.08    256.73 o 
  -9   2   4      677.85      859.62    198.74 o 
  -8   2   4     5168.62     4752.78    498.69 o 
  -7   2   4     2909.91     2508.00    366.22 o 
  -6   2   4    10551.51    11595.44    273.82 o 
  -5   2   4     6071.78     5733.00    122.25 o 
  -4   2   4    16314.81    17159.66    278.55 o 
  -3   2   4     4207.22     3773.27     89.56 o 
  -2   2   4    43611.86    40821.62    221.72 o 
  -1   2   4     7547.12     6841.14   1064.44 o 
   0   2   4     2519.03     2961.79    174.76 o 
   1   2   4     1035.34     1457.89    135.86 o 
   2   2   4    21122.92    20258.96    116.80 o 
   3   2   4     4074.29     4268.30    191.47 o 
   4   2   4    34581.30    32686.92    185.05 o 
   5   2   4     2356.61     2391.03    125.15 o 
   6   2   4     3407.36     3386.33    179.00 o 
   7   2   4     6393.67     5947.44    180.19 o 
   8   2   4    19244.76    19147.13    438.34 o 
   9   2   4     2141.83     2073.79     53.86 o 
  10   2   4     3718.72     3787.20    144.11 o 
  11   2   4     2200.52     1980.70    181.80 o 
  12   2   4     1021.59      948.55    130.63 o 
  13   2   4      675.24      546.25     83.37 o 
  14   2   4      962.32      963.76     78.23 o 
  15   2   4      230.94      349.54    186.09 o 
 -15   3   4      502.02      446.51     58.18 o 
 -14   3   4     2119.53     2237.64    248.42 o 
 -13   3   4      436.18     1153.45    181.01 o 
 -12   3   4     1660.00     1565.33    111.74 o 
 -11   3   4     1812.33     1794.82     92.35 o 
 -10   3   4      688.50      917.96    484.84 o 
  -9   3   4     8698.90     8790.58    225.68 o 
  -8   3   4      533.62      578.75     76.33 o 
  -7   3   4     1660.91     1556.00     72.90 o 
  -6   3   4    10375.26    11157.26    231.57 o 
  -5   3   4     1557.36     2134.43    148.16 o 
  -4   3   4     6503.53     6450.65     58.85 o 
  -3   3   4    49336.63    46638.91    384.75 o 
  -2   3   4    11279.94    10870.58    332.69 o 
  -1   3   4     5850.01     6016.81    150.77 o 
   0   3   4     5594.37     5220.47    186.08 o 
   1   3   4    10630.73    10358.36    366.05 o 
   2   3   4     6181.42     5730.30     45.35 o 
   3   3   4    40097.67    38331.18    371.01 o 
   4   3   4     1064.83     1010.41     53.33 o 
   5   3   4    18385.78    17814.17    371.24 o 
   6   3   4     3330.23     3341.25     49.81 o 
   7   3   4      382.97      532.43    181.21 o 
   8   3   4      128.71      253.76     52.69 o 
   9   3   4    10086.30     9887.54    803.94 o 
  10   3   4     9345.81     8597.31    153.02 o 
  11   3   4      178.18      333.23    281.93 o 
  12   3   4     1734.44     2537.06    248.63 o 
  13   3   4     3935.70     4307.92    303.32 o 
  14   3   4     1238.38     1854.06    306.11 o 
  15   3   4      448.06      421.12    345.39 o 
 -15   4   4      373.19      578.11    354.16 o 
 -14   4   4     1098.55      896.25    120.98 o 
 -13   4   4     3393.07     3265.03    300.14 o 
 -12   4   4      153.61      452.98    426.66 o 
 -11   4   4      438.99      638.60    178.24 o 
 -10   4   4     5971.23     5523.90    310.76 o 
  -9   4   4     2779.87     3438.18    248.42 o 
  -8   4   4     9296.34     8629.77     38.09 o 
  -7   4   4      140.91      176.74     85.89 o 
  -6   4   4      553.55      743.74    219.89 o 
  -5   4   4     6420.14     6242.80    287.78 o 
  -4   4   4    24581.88    23138.51    211.04 o 
  -3   4   4     3366.99     3683.03    153.04 o 
  -2   4   4    14103.61    13392.11     11.54 o 
  -1   4   4    22894.79    23005.23    197.17 o 
   0   4   4    40191.54    37942.12    272.58 o 
   1   4   4     5210.80     5445.15    299.79 o 
   2   4   4    28318.53    26612.52    594.61 o 
   3   4   4      700.94      817.14    240.69 o 
   4   4   4    19986.73    19608.80    296.12 o 
   5   4   4     1161.80     1637.11    126.23 o 
   6   4   4      885.03      953.85     52.84 o 
   7   4   4      336.03      586.81    163.82 o 
   8   4   4     2610.44     3107.89    197.76 o 
   9   4   4     3210.17     3103.08    125.89 o 
  10   4   4      549.41      515.47     56.10 o 
  11   4   4     3209.60     3604.48    253.50 o 
  12   4   4      951.98     1484.74    186.61 o 
  13   4   4     3561.79     3397.32     98.12 o 
  14   4   4      422.81      523.16    154.69 o 
 -14   5   4     1083.62     1052.79     11.08 o 
 -13   5   4     2194.82     2411.72    118.67 o 
 -12   5   4      673.89      888.87    504.69 o 
 -11   5   4     2269.98     2284.27    277.97 o 
 -10   5   4      914.20     1008.46    291.83 o 
  -9   5   4     1109.32     1201.93     68.80 o 
  -8   5   4      168.04      320.95    111.34 o 
  -7   5   4      321.79      325.86     44.79 o 
  -6   5   4      949.66      904.77    152.27 o 
  -5   5   4     2778.25     3029.86    264.17 o 
  -4   5   4     5502.25     5455.85    118.48 o 
  -3   5   4    10622.84    11147.46    259.11 o 
  -2   5   4     6162.74     6098.32    534.71 o 
  -1   5   4    21218.39    20727.91    259.96 o 
   0   5   4    18237.06    17023.66    233.04 o 
   1   5   4    24208.90    23418.51    755.54 o 
   2   5   4     4512.73     4201.98    110.48 o 
   3   5   4     3769.21     3569.31    242.14 o 
   4   5   4     7863.58     7268.42    151.28 o 
   5   5   4     2823.97     2705.92    138.52 o 
   6   5   4     2290.51     2094.23    106.02 o 
   7   5   4     5711.00     5365.39     64.01 o 
   8   5   4    11502.03    10154.68    218.87 o 
   9   5   4     6316.51     5978.60    134.26 o 
  10   5   4       69.03      283.07    179.86 o 
  11   5   4      232.53      367.61    333.39 o 
  12   5   4      725.61      693.18     51.49 o 
  13   5   4     2241.52     2148.52    166.23 o 
  14   5   4     3379.77     3555.93    401.72 o 
 -14   6   4      489.94      618.74    478.83 o 
 -13   6   4     1174.47     1104.50     84.04 o 
 -12   6   4     2703.59     2981.51    226.72 o 
 -11   6   4      472.09      491.30    143.60 o 
 -10   6   4     1345.27     1652.83    152.65 o 
  -9   6   4     4828.52     4477.58    214.25 o 
  -8   6   4     1445.18     1839.69    132.58 o 
  -7   6   4     2492.18     2418.28    403.34 o 
  -6   6   4     7455.23     7290.22     93.37 o 
  -5   6   4     7021.93     6761.78    202.25 o 
  -4   6   4      453.11      593.43    262.44 o 
  -3   6   4      500.54      718.51    177.50 o 
  -2   6   4     4970.10     5539.17    243.57 o 
  -1   6   4    29751.22    28666.42    243.87 o 
   0   6   4     9209.56     8422.18    282.29 o 
   1   6   4     3597.23     3056.02    136.85 o 
   2   6   4     2487.41     2738.74    133.67 o 
   3   6   4    12481.81    14194.26    350.72 o 
   4   6   4      531.68      569.51     79.09 o 
   5   6   4     1501.89     1558.18    115.75 o 
   6   6   4     4211.25     3645.52     42.16 o 
   7   6   4     5950.69     6112.37    184.96 o 
   8   6   4      997.03     1075.45     49.58 o 
   9   6   4     1459.34     1388.95    269.20 o 
  10   6   4      972.23     1683.12    243.71 o 
  11   6   4      708.94      823.10    256.36 o 
  12   6   4     2711.64     2893.78    214.25 o 
  13   6   4       89.42      326.92    213.33 o 
  14   6   4      740.88      870.40    312.14 o 
 -14   7   4      527.78      650.14     54.49 o 
 -13   7   4      803.36      774.35    328.77 o 
 -12   7   4      494.98      612.74    132.06 o 
 -11   7   4      503.86      623.36    260.43 o 
 -10   7   4     9738.21    10246.56    546.71 o 
  -9   7   4      686.55      766.77     87.01 o 
  -8   7   4     3247.29     2993.11     82.70 o 
  -7   7   4     4243.64     4597.00    154.98 o 
  -6   7   4     3733.21     3601.30    161.48 o 
  -5   7   4     1760.00     1875.72    177.92 o 
  -4   7   4     2490.80     2414.36     70.14 o 
  -3   7   4     2386.47     2380.60    291.50 o 
  -2   7   4     2629.51     2324.46    317.25 o 
  -1   7   4     5670.65     5730.73    152.61 o 
   0   7   4     5197.46     5644.60    204.57 o 
   1   7   4     2007.96     1970.47    265.21 o 
   2   7   4     2352.02     2412.22    106.77 o 
   3   7   4      762.40      702.98     34.08 o 
   4   7   4     3407.63     4018.03    176.37 o 
   5   7   4      513.25      490.61     67.63 o 
   6   7   4     9876.80     9127.98    126.55 o 
   7   7   4     2434.75     2379.99    114.93 o 
   8   7   4     1341.68     1834.14    294.75 o 
   9   7   4     4317.94     3679.89    206.40 o 
  10   7   4     1301.56     1484.12    349.54 o 
  11   7   4     1931.89     1721.40     48.02 o 
  12   7   4     1643.07     1623.51     60.03 o 
  13   7   4     3638.16     3399.86    123.75 o 
 -13   8   4     1059.46     1160.38    255.81 o 
 -12   8   4       42.59       31.40      4.62 o 
 -11   8   4      962.85     1083.26    262.27 o 
 -10   8   4      132.01      348.10    306.17 o 
  -9   8   4     9886.25     8728.65    208.64 o 
  -8   8   4     4134.75     4327.77    152.82 o 
  -7   8   4     1836.40     1779.86    354.19 o 
  -6   8   4      228.39      451.71    144.98 o 
  -5   8   4     9406.92     9322.54    144.10 o 
  -4   8   4     3692.17     3468.43    138.71 o 
  -3   8   4      757.86      678.14     61.53 o 
  -2   8   4     4626.64     4193.05    123.52 o 
  -1   8   4    12417.98    11902.36    359.78 o 
   0   8   4     7339.77     7051.24    199.11 o 
   1   8   4      745.55      777.22     87.44 o 
   2   8   4     2339.97     2298.22     76.02 o 
   3   8   4     1353.39     1559.06     95.34 o 
   4   8   4     1138.58     1918.55    148.91 o 
   5   8   4    11021.92     9921.95   1089.74 o 
   6   8   4      842.10      833.25     74.20 o 
   7   8   4      993.95     1066.56    149.96 o 
   8   8   4     5810.77     5447.25    202.11 o 
   9   8   4     1168.64     1232.90    280.58 o 
  10   8   4     2264.07     2957.50    457.13 o 
  11   8   4      284.46      531.01    541.17 o 
  12   8   4      417.54      527.32    426.66 o 
  13   8   4      216.75      232.72    415.11 o 
 -12   9   4       32.86      161.61    204.09 o 
 -11   9   4     1409.23     1481.75    399.41 o 
 -10   9   4     3435.78     3052.62     93.74 o 
  -9   9   4     3577.76     3124.86    151.68 o 
  -8   9   4     4545.91     4056.95     68.23 o 
  -7   9   4     4848.73     4562.91    260.25 o 
  -6   9   4     5808.40     5021.63     50.91 o 
  -5   9   4     4151.11     3969.00    110.19 o 
  -4   9   4     4660.00     4729.19    188.88 o 
  -3   9   4    10496.37    11080.31    737.64 o 
  -2   9   4     1622.39     1885.94     61.86 o 
  -1   9   4     9093.06     8731.07    267.71 o 
   0   9   4     8037.36     7417.08    139.74 o 
   1   9   4     5487.30     5415.62    200.99 o 
   2   9   4     2586.86     2811.28    124.58 o 
   3   9   4     4546.54     4398.40    122.83 o 
   4   9   4     6204.19     5815.96     91.96 o 
   5   9   4     2354.55     2368.29    103.11 o 
   6   9   4     1360.98     2021.58    222.27 o 
   7   9   4      646.55      602.12     36.39 o 
   8   9   4     2279.02     2137.90     64.64 o 
   9   9   4     1246.69     1364.01     86.81 o 
  10   9   4       27.99      247.04    166.69 o 
  11   9   4      226.87      315.37     57.72 o 
  12   9   4     2772.31     2536.39     18.93 o 
 -12  10   4     1470.74     1532.54    502.38 o 
 -11  10   4      448.50      585.50    465.44 o 
 -10  10   4     2252.54     2508.68    159.77 o 
  -9  10   4     3494.62     3253.02    235.03 o 
  -8  10   4     5111.17     5066.31    552.25 o 
  -7  10   4      469.56      706.08    164.77 o 
  -6  10   4      364.68      717.41    352.58 o 
  -5  10   4     7701.43     8188.77    305.79 o 
  -4  10   4     1822.98     1577.92    161.36 o 
  -3  10   4      780.40      733.73     90.24 o 
  -2  10   4     3818.56     3773.20    266.20 o 
  -1  10   4    11038.50    12969.30    759.20 o 
   0  10   4      408.72      457.11     68.46 o 
   1  10   4      548.81      445.67    229.19 o 
   2  10   4     2582.00     2547.33     99.05 o 
   3  10   4    19842.61    18935.28    227.93 o 
   4  10   4     1227.07     1183.42    182.94 o 
   5  10   4     1540.98     1467.43    276.58 o 
   6  10   4      379.66      350.29     70.92 o 
   7  10   4     4150.80     3652.94    263.20 o 
   8  10   4      144.07      450.21    523.16 o 
   9  10   4       49.14      190.70    272.43 o 
  10  10   4       12.70       63.72    193.01 o 
  11  10   4     1124.71     1091.11     72.49 o 
 -11  11   4      277.26      459.90    332.00 o 
 -10  11   4     1582.42     1637.36    187.93 o 
  -9  11   4      590.56      773.43    326.92 o 
  -7  11   4      798.25      879.17    252.58 o 
  -6  11   4     4564.66     4227.31     44.33 o 
  -5  11   4     1605.37     2191.00    309.37 o 
  -4  11   4     1841.03     1833.14     70.19 o 
  -3  11   4     4083.84     4448.84    226.72 o 
  -2  11   4     1354.67     1323.71    571.41 o 
  -1  11   4     5641.46     5096.31     82.33 o 
   0  11   4     2133.56     2108.30    147.42 o 
   1  11   4     3868.01     3326.72    197.58 o 
   2  11   4      422.67      474.24     90.46 o 
   3  11   4      574.19      602.75    102.18 o 
   4  11   4     4066.88     4145.99    137.13 o 
   5  11   4       24.03       28.35    119.63 o 
   6  11   4      540.25      749.69    181.82 o 
   7  11   4      483.98      468.11    117.75 o 
   8  11   4      829.46      927.66    265.86 o 
   9  11   4       98.34      199.94    180.08 o 
  10  11   4     1780.73     1869.16    270.58 o 
  11  11   4       43.46      127.90    305.68 o 
  -1  12   4      955.08     1030.62     48.02 o 
   0  12   4     1509.23     1569.02    235.03 o 
   1  12   4     1622.19     1814.23    395.72 o 
   2  12   4      184.98      189.94     62.76 o 
   3  12   4     1123.95     1161.79    127.26 o 
   4  12   4      443.63      508.48    127.93 o 
   5  12   4      672.11      799.29    213.79 o 
   6  12   4     1807.27     1792.97    297.37 o 
   7  12   4      113.33       99.61     67.47 o 
   8  12   4      418.98      462.67    213.33 o 
   9  12   4     2496.27     2492.52    202.71 o 
  10  12   4      248.67      358.32    127.90 o 
  -1  13   4      433.69      661.69    478.83 o 
   0  13   4      366.66      370.78    222.10 o 
   1  13   4       78.10      138.99    266.89 o 
   2  13   4        9.70       23.37     31.72 o 
   3  13   4     1542.71     1601.21    212.87 o 
   4  13   4     2832.34     2377.20     88.19 o 
   5  13   4     1512.09     1438.81     18.47 o 
   6  13   4      156.02      368.01    430.35 o 
   7  13   4      117.42      161.61    301.98 o 
   8  13   4      161.42      471.91    502.38 o 
  -1  14   4     2229.07     2163.29    199.94 o 
   0  14   4     1100.83     1203.32    224.87 o 
   1  14   4      785.40     1051.40    519.01 o 
   2  14   4      382.55      541.70    158.68 o 
   3  14   4     5952.39     5236.62     85.56 o 
   4  14   4     1419.49     1673.44    169.58 o 
   5  14   4     2227.92     1878.40     66.49 o 
   6  14   4       48.87       80.34     27.70 o 
   7  14   4     2703.60     2444.96     30.01 o 
  -1  15   4     1305.67     1200.55     36.94 o 
   0  15   4      672.63      772.04    301.52 o 
   1  15   4     2463.96     2168.63    330.15 o 
   2  15   4      123.97      215.07     56.86 o 
   3  15   4     1174.29     1003.60     50.24 o 
   4  15   4     2212.52     2355.69    171.86 o 
   5  15   4     1338.75     1267.96     52.64 o 
  -4 -15   5     2417.37     2524.38    322.30 o 
  -3 -15   5      259.31      369.40    354.16 o 
  -2 -15   5     2862.16     3201.77    366.63 o 
  -1 -15   5      673.30      813.89    300.84 o 
   0 -15   5     3192.60     3022.30    250.50 o 
   1 -15   5      358.23      550.64    326.51 o 
   2 -15   5      264.58      245.34     62.57 o 
   3 -15   5     1106.09     1177.79    251.05 o 
   4 -15   5      463.21      538.40    332.00 o 
  -7 -14   5      105.48      232.72    137.60 o 
  -6 -14   5       85.55      419.73    389.72 o 
  -5 -14   5       46.43      105.74    161.15 o 
  -4 -14   5        4.29       14.78    211.02 o 
  -3 -14   5     1516.51     1498.38    156.07 o 
  -2 -14   5      276.22      420.56    133.54 o 
  -1 -14   5     1235.03     1011.42    162.16 o 
   0 -14   5      242.52      300.68    176.85 o 
   1 -14   5      899.70      933.85    272.70 o 
   2 -14   5       79.11      182.35     46.04 o 
   3 -14   5      240.73      253.20     90.73 o 
   4 -14   5     3137.83     3355.93    218.95 o 
   5 -14   5       95.69      135.75     61.41 o 
   6 -14   5      280.85      564.26    374.48 o 
  -8 -13   5      136.90      124.21    178.24 o 
  -7 -13   5      791.81      752.65     32.78 o 
  -6 -13   5     1596.53     1697.39    426.19 o 
  -5 -13   5     1280.17     1497.91    503.31 o 
  -4 -13   5      339.72      369.86    154.69 o 
  -3 -13   5     3290.46     3427.56    399.87 o 
  -2 -13   5      446.10      533.89    170.74 o 
  -1 -13   5       24.24      113.48     81.13 o 
   0 -13   5     1395.29     1466.50    133.84 o 
   1 -13   5     1798.88     2589.31    214.50 o 
   2 -13   5       26.43       65.66     66.16 o 
   3 -13   5     1440.37     1489.66    241.53 o 
   4 -13   5      462.00      697.51    342.10 o 
   5 -13   5      966.78      926.73    219.33 o 
   6 -13   5      556.58      911.95    232.72 o 
   7 -13   5      218.26      259.04    272.43 o 
   8 -13   5      260.83      324.14     89.94 o 
 -10 -12   5      974.79     2022.92    538.40 o 
  -9 -12   5      896.50      830.69    354.62 o 
  -8 -12   5      997.07     1704.78    366.63 o 
  -7 -12   5      121.14      342.16    255.81 o 
  -6 -12   5     1175.17     1930.11    424.35 o 
  -5 -12   5      184.65      220.72    168.54 o 
  -4 -12   5      470.51      768.35    509.77 o 
  -3 -12   5     2092.11     2801.20    304.90 o 
  -2 -12   5     3214.14     3049.18    188.86 o 
  -1 -12   5     2528.42     2539.59    169.23 o 
   0 -12   5     2788.38     3104.19    285.85 o 
   1 -12   5     5163.26     4929.87    101.14 o 
   2 -12   5     3610.97     4091.32    251.68 o 
   3 -12   5       19.22       12.01    275.72 o 
   4 -12   5      184.33      247.59    105.84 o 
   5 -12   5      956.22     1644.68    329.56 o 
   6 -12   5     6722.90     6490.27    221.19 o 
   7 -12   5     1489.69     1592.65    202.50 o 
   8 -12   5     1406.51     1878.64    310.74 o 
   9 -12   5      141.63      155.51     63.14 o 
 -11 -11   5      501.99      651.53    122.83 o 
 -10 -11   5      236.11      164.38    159.77 o 
  -9 -11   5     2503.23     2497.60    172.23 o 
  -8 -11   5      468.81      537.01    106.20 o 
  -7 -11   5      281.47      252.11     52.18 o 
  -6 -11   5      365.86      433.58    272.43 o 
  -5 -11   5     1781.10     2050.17    215.18 o 
  -4 -11   5     1920.00     2182.23    265.04 o 
  -3 -11   5     5849.97     5518.95    181.62 o 
  -2 -11   5     6242.92     5740.49    174.08 o 
  -1 -11   5      855.59     1010.78    183.18 o 
   0 -11   5     7892.07     6936.60    206.86 o 
   1 -11   5     2974.52     2951.01    186.29 o 
   2 -11   5     4631.46     4320.66     69.54 o 
   3 -11   5     1274.34     1200.93    113.80 o 
   4 -11   5      243.61      271.83     71.10 o 
   5 -11   5     2470.34     2246.12     73.97 o 
   6 -11   5     1099.12      971.56    167.38 o 
   7 -11   5     1076.98     1163.70    215.58 o 
   8 -11   5     1579.36     1735.30    196.76 o 
   9 -11   5     2263.37     2014.15    183.08 o 
  10 -11   5      590.79      726.06    301.53 o 
 -11 -10   5     1881.04     1697.85    124.67 o 
 -10 -10   5      447.84      724.02    417.42 o 
  -9 -10   5      490.67      885.63    553.18 o 
  -8 -10   5      635.06      926.27    118.21 o 
  -7 -10   5     2875.43     2708.62    118.67 o 
  -6 -10   5     1008.44     1849.30    357.39 o 
  -5 -10   5      369.24      485.30    145.91 o 
  -4 -10   5      283.33      524.55    511.62 o 
  -3 -10   5      799.74     1251.63    192.40 o 
  -2 -10   5     2686.29     2302.34     53.33 o 
  -1 -10   5     2995.79     3360.48    247.34 o 
   0 -10   5     1101.00     1007.83    104.12 o 
   1 -10   5     1595.53     2270.27    143.41 o 
   2 -10   5      313.17      293.86     48.74 o 
   3 -10   5      825.06     1609.64    234.83 o 
   4 -10   5     3356.69     3118.62     70.22 o 
   5 -10   5     3565.48     3631.23    146.19 o 
   6 -10   5     1844.76     2001.30    270.35 o 
   7 -10   5     1340.58     2186.96    194.59 o 
   8 -10   5      378.49      390.11     43.99 o 
   9 -10   5     1799.40     2119.12    187.49 o 
  10 -10   5      982.27      879.38     22.81 o 
  11 -10   5     1397.43     1174.09     89.72 o 
 -10  -9   5      682.28      658.45     60.03 o 
  -9  -9   5     5242.99     4388.00    301.52 o 
  -8  -9   5     4349.60     4393.08    180.08 o 
  -7  -9   5     3363.69     3808.97    329.69 o 
  -6  -9   5      646.60      616.90     78.04 o 
  -5  -9   5     3395.25     3627.50    177.31 o 
  -4  -9   5     5032.45     4527.51    210.33 o 
  -3  -9   5     3701.98     3719.69     61.96 o 
  -2  -9   5     6805.57     6556.42    206.13 o 
  -1  -9   5     4520.94     4399.00    262.82 o 
   0  -9   5     4809.01     5020.18    171.51 o 
   1  -9   5     3486.69     3126.97    382.12 o 
   2  -9   5     2072.59     2317.62    179.25 o 
   3  -9   5      769.03      707.64     22.54 o 
   4  -9   5     2788.71     2860.35    230.65 o 
   5  -9   5     7054.76     6241.60    322.77 o 
   6  -9   5     1818.80     2549.25    191.41 o 
   7  -9   5      329.14      471.13     81.91 o 
   8  -9   5       41.29      148.26    210.03 o 
   9  -9   5      624.76      947.18    257.06 o 
  10  -9   5      698.62      587.14     25.52 o 
  11  -9   5      440.04      536.23     59.30 o 
  12  -9   5     1147.90     1174.71    269.95 o 
 -10  -8   5     3536.04     3538.84    178.24 o 
  -9  -8   5     1312.21     1382.48    174.08 o 
  -8  -8   5     2967.72     3271.95    349.54 o 
  -7  -8   5      954.94     1287.36    177.77 o 
  -6  -8   5     1345.89     1268.89    333.38 o 
  -5  -8   5     1763.18     1784.20    128.37 o 
  -4  -8   5      611.57      685.31    199.72 o 
  -3  -8   5     2877.73     2879.50    115.14 o 
  -2  -8   5     2736.19     2815.21    129.79 o 
  -1  -8   5    12541.51    11472.95    245.24 o 
   0  -8   5      441.65      521.03    191.94 o 
   1  -8   5     8949.23     8000.77    163.79 o 
   2  -8   5    14526.58    15623.84    215.57 o 
   3  -8   5     3030.52     3061.34    106.11 o 
   4  -8   5     6791.27     6648.54    148.08 o 
   5  -8   5     2416.98     2294.41     83.37 o 
   6  -8   5    21958.90    20290.79    372.80 o 
   7  -8   5     2354.93     2503.40    197.80 o 
   8  -8   5     1386.65     2282.51    265.83 o 
   9  -8   5      483.72      410.66    141.77 o 
  10  -8   5     4014.73     3916.42    339.05 o 
  11  -8   5        5.48      171.57    241.59 o 
  12  -8   5     1028.21      899.81    141.87 o 
 -10  -7   5       86.61      353.70    428.50 o 
  -9  -7   5     4367.94     4811.42    369.40 o 
  -8  -7   5     1449.97     1837.76    238.72 o 
  -7  -7   5     2997.09     3044.94    130.55 o 
  -6  -7   5     6039.19     6074.39    213.27 o 
  -5  -7   5     5463.31     5376.20    145.68 o 
  -4  -7   5      794.33     1541.89    221.51 o 
  -3  -7   5     4224.11     4005.96    199.86 o 
  -2  -7   5     1421.02     1691.04    151.36 o 
  -1  -7   5     2080.97     2321.28    152.08 o 
   0  -7   5    12190.25    12600.61    271.23 o 
   1  -7   5    10553.54    11047.14    414.54 o 
   2  -7   5     3005.74     2873.91     88.11 o 
   3  -7   5     3315.94     3564.22    158.02 o 
   4  -7   5     3189.81     3111.99    126.62 o 
   5  -7   5    18275.89    18792.90    648.94 o 
   6  -7   5     6157.54     5815.31    137.57 o 
   7  -7   5     2856.80     2626.63     94.20 o 
   8  -7   5      249.90      342.57     82.46 o 
   9  -7   5     3170.82     3143.70    215.25 o 
  10  -7   5     3134.03     2842.29    148.73 o 
  11  -7   5      997.22     1067.20    167.19 o 
  12  -7   5     2594.55     2395.07    238.57 o 
  13  -7   5      869.71      974.01    180.96 o 
 -10  -6   5     2052.66     2725.70    541.17 o 
  -9  -6   5     1514.85     1711.88    102.61 o 
  -8  -6   5     2007.78     2428.49    307.23 o 
  -7  -6   5     4335.64     4929.16    327.97 o 
  -6  -6   5     5643.98     5708.23    203.13 o 
  -5  -6   5     3897.96     3730.18    165.69 o 
  -4  -6   5      310.82      508.67    115.37 o 
  -3  -6   5      395.09      389.58     52.80 o 
  -2  -6   5      859.88      843.83     48.73 o 
  -1  -6   5     5887.84     5798.84    103.33 o 
   0  -6   5     4813.68     4926.90    146.88 o 
   1  -6   5    14385.92    14428.24    195.22 o 
   2  -6   5     2141.15     2242.43    129.16 o 
   3  -6   5      527.93      511.86     88.49 o 
   4  -6   5      802.48     1016.89    161.21 o 
   5  -6   5     5101.15     5095.61    177.64 o 
   6  -6   5     1465.07     1903.09    201.28 o 
   7  -6   5     5478.56     5249.59    227.80 o 
   8  -6   5     2004.39     2320.76    104.70 o 
   9  -6   5     6024.10     5420.80    441.25 o 
  10  -6   5      947.23     1008.85    317.49 o 
  11  -6   5     3060.51     3138.18     88.02 o 
  12  -6   5      988.34      871.07    301.53 o 
  13  -6   5     4466.17     4365.80    160.85 o 
 -13  -5   5     2044.95     2475.44    376.79 o 
 -12  -5   5     3409.50     3504.68    250.27 o 
 -11  -5   5      237.36      265.97     37.86 o 
 -10  -5   5     1690.56     1801.28    382.33 o 
  -9  -5   5      264.13      317.84    180.27 o 
  -8  -5   5     4380.15     4422.01    221.43 o 
  -7  -5   5     5351.16     5217.58    133.89 o 
  -6  -5   5      267.71     1362.36    307.06 o 
  -5  -5   5     1808.23     2496.36    180.99 o 
  -4  -5   5    13630.08    13346.10   1046.09 o 
  -3  -5   5     1087.88     1231.82    122.46 o 
  -2  -5   5     9086.34     8901.24    175.60 o 
  -1  -5   5    10344.42     9653.86    513.57 o 
   0  -5   5    58752.63    53622.20    378.63 o 
   1  -5   5     7818.37     7551.06    194.06 o 
   2  -5   5     9645.42     8949.93    296.72 o 
   3  -5   5     1922.60     2185.53    210.72 o 
   4  -5   5     2602.89     3132.98    131.48 o 
   5  -5   5     1582.85     1449.75    314.46 o 
   6  -5   5    10586.12    10920.23    104.41 o 
   7  -5   5     4246.19     4388.49    192.75 o 
   8  -5   5     3389.72     3202.38     54.60 o 
   9  -5   5      157.99      200.56     17.05 o 
  10  -5   5     1989.07     2507.32    253.28 o 
  11  -5   5       45.50       94.66     81.84 o 
  12  -5   5     1782.34     1798.69    394.56 o 
  13  -5   5     1064.21     1056.93     47.59 o 
  14  -5   5      435.41      556.81    104.45 o 
 -14  -4   5     2233.48     2432.96    545.79 o 
 -13  -4   5      839.49      889.79    419.27 o 
 -12  -4   5     2197.43     2100.50     10.16 o 
 -11  -4   5      617.84      921.65    468.68 o 
 -10  -4   5     1307.80     1463.74    154.69 o 
  -9  -4   5     9368.93     8848.96    440.05 o 
  -8  -4   5      631.74      856.73    318.84 o 
  -7  -4   5     4501.00     4479.49    296.89 o 
  -6  -4   5      300.39      377.64     50.19 o 
  -5  -4   5     9990.92     9554.00    130.24 o 
  -4  -4   5     4620.61     4488.09     65.55 o 
  -3  -4   5    23976.20    22631.93    245.00 o 
  -2  -4   5      403.23      557.88    172.59 o 
  -1  -4   5    24589.73    22864.98    145.61 o 
   0  -4   5    11212.98    11099.54    153.55 o 
   1  -4   5    42501.16    39774.73    331.81 o 
   2  -4   5    15502.63    16098.43    429.46 o 
   3  -4   5     9302.03     9213.50    259.76 o 
   4  -4   5     1271.11     1420.49    168.33 o 
   5  -4   5     4122.71     4081.36    149.11 o 
   6  -4   5     3737.12     3719.18    199.47 o 
   7  -4   5     4759.13     5190.14    176.90 o 
   8  -4   5      696.10      853.02    122.97 o 
   9  -4   5     1454.67     1544.76     70.25 o 
  10  -4   5     5922.34     5251.23     89.19 o 
  11  -4   5     1891.63     1872.42    468.53 o 
  12  -4   5     1450.54     1915.60    190.14 o 
  13  -4   5     1451.07     1394.07    152.38 o 
  14  -4   5     2299.07     2201.69    402.18 o 
 -15  -3   5     1109.57     1375.09     77.11 o 
 -14  -3   5       14.76      176.39    213.79 o 
 -13  -3   5     2468.76     2674.45    543.02 o 
 -12  -3   5     2821.74     3142.20    531.47 o 
 -11  -3   5     1816.56     2807.43    535.63 o 
 -10  -3   5     5134.45     4706.61    384.64 o 
  -9  -3   5      722.17      791.88    178.14 o 
  -8  -3   5    15582.09    14492.41    362.11 o 
  -7  -3   5     3393.22     3293.07    212.69 o 
  -6  -3   5     1616.45     1533.92     94.34 o 
  -5  -3   5     2966.08     2956.66    277.56 o 
  -4  -3   5    21161.13    19942.20    790.39 o 
  -3  -3   5      390.32      570.41    104.59 o 
  -2  -3   5    13021.64    12091.32    129.90 o 
  -1  -3   5     5805.57     5829.60     97.97 o 
   0  -3   5    20838.33    20076.05    542.81 o 
   1  -3   5    33748.18    31464.53   1033.70 o 
   2  -3   5     3290.02     3127.54     43.82 o 
   3  -3   5    15175.93    16081.57    265.94 o 
   4  -3   5    17444.75    18080.57    344.06 o 
   5  -3   5     7130.25     7078.36     80.55 o 
   6  -3   5      135.44      247.40    140.66 o 
   7  -3   5     2230.37     2308.45    209.96 o 
   8  -3   5     2300.00     2293.50    136.63 o 
   9  -3   5     3894.73     3752.53     82.25 o 
  10  -3   5       30.04       65.87     55.02 o 
  11  -3   5     5393.57     4852.43    208.63 o 
  12  -3   5      471.93      607.78    146.81 o 
  13  -3   5     2326.22     2645.74    331.22 o 
  14  -3   5      276.76      281.75    212.00 o 
 -15  -2   5     1033.48     1201.01    315.84 o 
 -14  -2   5     1828.57     1702.47     74.34 o 
 -13  -2   5     1607.62     1853.00    195.78 o 
 -12  -2   5      281.62      264.12     18.93 o 
 -11  -2   5      559.94      719.40    330.61 o 
 -10  -2   5     3692.75     4049.08    518.08 o 
  -9  -2   5     2936.79     2719.69    185.68 o 
  -8  -2   5     1665.85     1747.65    102.54 o 
  -7  -2   5     1954.85     2094.80    222.50 o 
  -6  -2   5     6047.02     6360.25    160.61 o 
  -5  -2   5     6142.70     7228.91    464.93 o 
  -4  -2   5      465.05      393.35     72.56 o 
  -3  -2   5    14289.80    16123.91    257.28 o 
  -2  -2   5      852.03      796.09     63.70 o 
  -1  -2   5     6250.23     5736.82     92.56 o 
   0  -2   5      429.21      482.62     43.63 o 
   1  -2   5      122.55      284.94    157.44 o 
   2  -2   5     3313.96     3823.51    129.70 o 
   3  -2   5     9576.17     9841.35    458.16 o 
   4  -2   5     2772.23     2865.50    125.31 o 
   5  -2   5    32151.94    29529.52    788.25 o 
   6  -2   5     1847.30     1630.89    196.55 o 
   7  -2   5     2736.10     2978.37    114.31 o 
   8  -2   5     2422.01     2912.95     97.91 o 
   9  -2   5    10566.75     9456.20     67.50 o 
  10  -2   5     3672.29     3299.76    249.23 o 
  11  -2   5     2899.48     2738.65    216.25 o 
  12  -2   5     1359.81     1464.42    209.12 o 
  13  -2   5     2074.50     1842.63     32.59 o 
  14  -2   5     2161.69     2263.19    148.96 o 
  15  -2   5      164.61      323.44    174.95 o 
 -15  -1   5     1670.93     1418.95     20.32 o 
 -14  -1   5     1718.49     1669.22    315.84 o 
 -13  -1   5      240.77      532.86    360.16 o 
 -12  -1   5     2536.15     2376.16    370.78 o 
 -11  -1   5     1938.85     2111.12    188.86 o 
 -10  -1   5      280.08      370.78    534.24 o 
  -9  -1   5      498.02      493.50    165.23 o 
  -8  -1   5    16850.53    15448.26    699.78 o 
  -7  -1   5     4580.57     4470.64    188.40 o 
  -6  -1   5     4890.52     4855.15     84.25 o 
  -5  -1   5      950.12     1510.97    202.51 o 
  -4  -1   5    57048.72    51708.54    273.93 o 
  -3  -1   5     2317.26     2522.72    225.03 o 
  -2  -1   5     1664.63     1929.74    115.21 o 
  -1  -1   5     6652.88     6617.72    155.90 o 
   0  -1   5    11100.65    10316.08    837.59 o 
   1  -1   5     2168.54     2048.53     59.59 o 
   2  -1   5     5480.85     4971.08    121.73 o 
   3  -1   5    10447.45    10028.92    136.47 o 
   4  -1   5    26379.72    24816.66    480.74 o 
   5  -1   5     8361.35     8223.68    121.12 o 
   6  -1   5     7403.06     7294.77    427.67 o 
   7  -1   5    11022.23    10291.73    211.81 o 
   8  -1   5    11504.85    10891.50    339.57 o 
   9  -1   5      290.12      377.31     69.40 o 
  10  -1   5     2952.75     3429.97    167.34 o 
  11  -1   5      302.68      300.41     72.64 o 
  12  -1   5     1695.96     2140.82    203.80 o 
  13  -1   5      368.57      540.12    151.11 o 
  14  -1   5      168.76      233.92     69.55 o 
  15  -1   5        8.22      116.01    166.96 o 
 -15   0   5       17.24      120.05    398.95 o 
 -14   0   5     2167.15     2767.26    523.62 o 
 -13   0   5     1048.32     1161.30    504.23 o 
 -12   0   5       13.38       15.70    338.92 o 
 -11   0   5      824.64     1404.64    395.26 o 
 -10   0   5       23.66      113.13    266.89 o 
  -9   0   5     5654.28     5918.99    228.77 o 
  -8   0   5     2856.06     2878.93    281.70 o 
  -7   0   5    23847.54    22627.51    233.13 o 
  -6   0   5     1208.16     2012.29    151.37 o 
  -5   0   5    65845.48    60681.62     97.00 o 
  -4   0   5     4006.17     4304.98    200.24 o 
  -3   0   5    49293.00    46195.12    217.37 o 
  -2   0   5      602.33      724.41    130.10 o 
  -1   0   5     6796.86     6823.55    159.81 o 
   0   0   5     2075.73     2320.33    440.45 o 
   1   0   5    11845.91    11903.28    337.55 o 
   2   0   5      981.98      813.97     48.47 o 
   3   0   5     2960.23     2692.59     90.42 o 
   4   0   5      196.97      200.12     37.67 o 
   5   0   5    59752.46    55604.19    360.65 o 
   6   0   5     2339.73     2431.85    159.00 o 
   7   0   5     3994.62     3906.12    281.87 o 
   8   0   5     3388.15     3260.03     39.97 o 
   9   0   5      824.13      871.93    111.56 o 
  10   0   5     1413.13     2048.22    150.24 o 
  11   0   5    14975.93    13395.33    482.36 o 
  12   0   5     1891.91     1979.30     52.84 o 
  13   0   5      560.66      503.88     77.03 o 
  14   0   5      473.04      746.04    209.22 o 
  15   0   5     1765.57     1825.57    154.37 o 
 -15   1   5     1784.97     2427.41    411.88 o 
 -14   1   5     1549.38     1542.24    532.86 o 
 -13   1   5      206.11      202.71    189.32 o 
 -12   1   5     2534.60     2910.40    180.08 o 
 -11   1   5     2307.55     2550.24    143.14 o 
 -10   1   5      222.99      490.84    389.72 o 
  -9   1   5      616.32      810.47    238.25 o 
  -8   1   5    16044.59    15656.15    111.05 o 
  -7   1   5     4855.78     4476.42    320.90 o 
  -6   1   5     4946.58     4833.24    158.00 o 
  -5   1   5      912.16     1023.86    229.50 o 
  -4   1   5    59703.36    56154.41    404.82 o 
  -3   1   5     2321.20     2374.94    209.63 o 
  -2   1   5     1840.46     2123.07    153.04 o 
  -1   1   5     6990.18     6820.73    101.12 o 
   0   1   5    12981.50    12195.46    384.25 o 
   1   1   5     1929.81     2043.18    122.98 o 
   2   1   5     5564.79     5307.43    195.01 o 
   3   1   5    11305.01    11511.24    319.02 o 
   4   1   5    25791.22    25130.40    408.13 o 
   5   1   5     8072.07     7705.45     79.16 o 
   6   1   5     6778.18     7340.81    350.35 o 
   7   1   5    10819.66     9513.17     38.99 o 
   8   1   5    11343.43    10618.21    644.73 o 
   9   1   5      328.92      441.15     80.58 o 
  10   1   5     2897.57     3375.42    200.15 o 
  11   1   5      267.77      220.45     48.28 o 
  12   1   5     1975.42     2088.34    142.52 o 
  13   1   5      361.60      504.42    166.81 o 
  14   1   5      238.58      245.94     76.01 o 
  15   1   5        5.26       17.99     76.06 o 
 -15   2   5      926.11     1173.77    409.11 o 
 -14   2   5     1661.29     2498.52    539.32 o 
 -13   2   5     1655.67     1682.61    141.76 o 
 -12   2   5      237.30      365.24    445.13 o 
 -11   2   5      568.13      584.11    247.04 o 
 -10   2   5     3668.94     3817.74    416.50 o 
  -9   2   5     2733.59     2443.42    100.91 o 
  -8   2   5     1996.69     1841.45    139.85 o 
  -7   2   5     1878.86     1646.85    153.29 o 
  -6   2   5     6667.16     6589.65    234.92 o 
  -5   2   5     6149.29     7176.91    751.60 o 
  -4   2   5      433.43      377.53    105.34 o 
  -3   2   5    13366.50    12504.04    114.68 o 
  -2   2   5     1066.26     1195.75    104.98 o 
  -1   2   5     6395.08     6366.76    200.86 o 
   0   2   5      645.97      669.76     63.61 o 
   1   2   5       50.89      212.39    113.06 o 
   2   2   5     3069.27     2981.47    448.20 o 
   3   2   5    10284.45     9286.22    116.78 o 
   4   2   5     2914.70     2982.99    163.35 o 
   5   2   5    30550.39    29964.18    525.48 o 
   6   2   5     2074.45     2154.43    250.22 o 
   7   2   5     2512.08     2295.02    123.43 o 
   8   2   5     2517.71     2565.13    342.47 o 
   9   2   5    10985.63    10108.58    254.03 o 
  10   2   5     4135.08     3996.37    115.93 o 
  11   2   5     3085.75     3391.65    142.22 o 
  12   2   5     1659.94     1826.16    143.57 o 
  13   2   5     1999.79     2208.44    119.48 o 
  14   2   5     2189.82     2343.24    137.30 o 
  15   2   5      189.28      240.32    213.92 o 
 -15   3   5      968.49      878.25      6.46 o 
 -14   3   5        2.91      218.41    232.26 o 
 -13   3   5     2467.25     2719.24    177.31 o 
 -12   3   5     2779.37     3386.93    376.79 o 
 -11   3   5     1771.35     1884.40    124.21 o 
 -10   3   5     5120.35     4714.46     74.80 o 
  -9   3   5      704.58      982.46    105.28 o 
  -8   3   5    14477.44    15041.68    223.83 o 
  -7   3   5     3611.22     3484.35    174.36 o 
  -6   3   5     1586.09     1375.00     74.79 o 
  -5   3   5     2692.03     2971.31    126.70 o 
  -4   3   5    23027.85    20812.92    135.26 o 
  -3   3   5      296.01      456.72    161.95 o 
  -2   3   5    11765.19    12118.60    371.02 o 
  -1   3   5     5803.54     5768.17     57.72 o 
   0   3   5    20906.12    20721.45     77.11 o 
   1   3   5    31750.46    29389.48    824.52 o 
   2   3   5     3337.36     3150.44     45.94 o 
   3   3   5    15395.34    17382.02    290.32 o 
   4   3   5    16298.92    16373.85    187.63 o 
   5   3   5     7243.49     6831.27    111.53 o 
   6   3   5       91.55      137.50     61.01 o 
   7   3   5     1893.74     2267.86    126.27 o 
   8   3   5     2704.55     2572.19    242.06 o 
   9   3   5     4165.38     3925.59     98.18 o 
  10   3   5       36.55       57.78     69.77 o 
  11   3   5     5231.84     5212.44    186.21 o 
  12   3   5      468.91      589.61    122.99 o 
  13   3   5     2302.32     2668.75    215.09 o 
  14   3   5      305.42      405.41    197.51 o 
 -14   4   5     2204.44     2434.80    350.93 o 
 -13   4   5      997.21      878.71     43.40 o 
 -12   4   5     2200.97     2905.32    452.51 o 
 -11   4   5      631.93      787.74    244.73 o 
 -10   4   5     1007.75     1060.18    100.20 o 
  -9   4   5     8929.44     7815.24     75.03 o 
  -8   4   5      449.23      453.52     58.15 o 
  -7   4   5     4144.03     3980.74    228.00 o 
  -6   4   5      357.12      471.87     98.81 o 
  -5   4   5     9992.55     9234.46    157.55 o 
  -4   4   5     4831.26     4553.95    121.84 o 
  -3   4   5    25489.29    24114.36    810.61 o 
  -2   4   5      578.88      583.68     62.10 o 
  -1   4   5    26187.72    27152.29    270.98 o 
   0   4   5    11544.57    10685.03     37.63 o 
   1   4   5    40818.81    38676.00    180.72 o 
   2   4   5    15659.73    15404.36    604.11 o 
   3   4   5     9365.59     9131.72    410.05 o 
   4   4   5     1378.73     1471.94     81.96 o 
   5   4   5     3134.19     3443.61    160.53 o 
   6   4   5     3585.23     3497.87    153.46 o 
   7   4   5     4573.81     4247.29    230.79 o 
   8   4   5      799.48      967.01    104.16 o 
   9   4   5     1300.97     1594.28    222.56 o 
  10   4   5     6038.49     6064.67    274.34 o 
  11   4   5     1892.73     2252.92    155.18 o 
  12   4   5     1305.04     1957.45    284.67 o 
  13   4   5     1365.70     1302.56    152.28 o 
  14   4   5     2170.52     2360.23    176.62 o 
 -14   5   5      525.83      805.75    402.65 o 
 -13   5   5     2151.22     2099.57     88.19 o 
 -12   5   5     3052.18     3456.19    476.52 o 
 -11   5   5      241.54      363.86    119.13 o 
 -10   5   5     1529.56     1518.23    454.82 o 
  -9   5   5      401.52      613.80    324.49 o 
  -8   5   5     4372.62     4338.41    261.58 o 
  -7   5   5     5088.72     4669.49    138.29 o 
  -6   5   5      226.69     1052.58    215.18 o 
  -5   5   5     1997.37     2298.64    218.59 o 
  -4   5   5    15287.56    15476.15    153.76 o 
  -3   5   5     1081.27     1679.41    160.31 o 
  -2   5   5     9759.14     9704.39    136.86 o 
  -1   5   5    10376.25    12069.47    265.93 o 
   0   5   5    58908.60    53903.54    526.63 o 
   1   5   5     8169.07     8101.78    205.92 o 
   2   5   5     9207.23     8957.75    166.34 o 
   3   5   5     1527.90     1833.37    104.38 o 
   4   5   5     2631.24     3218.80    184.43 o 
   5   5   5     1575.60     1408.07     43.72 o 
   6   5   5    11023.04    11742.15    527.49 o 
   7   5   5     4297.80     4002.30    184.92 o 
   8   5   5     3437.95     3645.21    267.89 o 
   9   5   5      116.77      137.03     90.25 o 
  10   5   5     1995.81     2304.41    207.56 o 
  11   5   5       30.50      261.18    214.87 o 
  12   5   5     1559.61     1935.01    199.84 o 
  13   5   5     1066.24     1330.14    180.64 o 
  14   5   5      385.46      645.06    521.31 o 
 -14   6   5      881.77      869.47    126.98 o 
 -13   6   5      985.04      989.53    195.78 o 
 -12   6   5      499.84      636.75    156.07 o 
 -11   6   5     2062.13     2130.97    359.24 o 
 -10   6   5     2107.24     2482.36    460.36 o 
  -9   6   5     1347.28     1466.98     40.63 o 
  -8   6   5     2346.08     2198.68    289.75 o 
  -7   6   5     4701.69     4443.72    146.84 o 
  -6   6   5     5612.84     4932.59    133.94 o 
  -5   6   5     4008.23     3717.52    114.05 o 
  -4   6   5      297.05      407.65     59.64 o 
  -3   6   5      417.06      422.17     15.77 o 
  -2   6   5      623.06      716.39     67.88 o 
  -1   6   5     6025.78     5823.27    193.01 o 
   0   6   5     4698.82     4941.30    199.12 o 
   1   6   5    13907.43    13780.84    242.04 o 
   2   6   5     2457.56     2724.10    158.54 o 
   3   6   5      478.19      590.20    104.86 o 
   4   6   5      832.92      817.37     85.01 o 
   5   6   5     5312.67     5026.01    222.78 o 
   6   6   5     1406.95     1914.91    309.23 o 
   7   6   5     5880.48     5491.16    152.74 o 
   8   6   5     2218.24     2069.00     64.18 o 
   9   6   5     5897.14     5700.28    303.60 o 
  10   6   5      941.80     1082.61    186.11 o 
  11   6   5     2593.80     2863.15    210.51 o 
  12   6   5     1020.33     1014.91    224.87 o 
  13   6   5     4275.22     3718.93      6.00 o 
 -13   7   5     1130.74      995.53    339.85 o 
 -12   7   5      808.58     1625.82    264.12 o 
 -11   7   5     1533.26     2173.45    208.71 o 
 -10   7   5      109.49      227.90    195.37 o 
  -9   7   5     4743.70     4639.17    231.83 o 
  -8   7   5     1463.13     1454.44    277.22 o 
  -7   7   5     2842.60     3063.07    121.20 o 
  -6   7   5     5940.95     5953.70    224.53 o 
  -5   7   5     5530.26     5470.89    380.02 o 
  -4   7   5      889.04      883.09     59.57 o 
  -3   7   5     4064.85     4721.53    304.57 o 
  -2   7   5     1847.05     2006.82    101.05 o 
  -1   7   5     1956.51     1861.56     64.91 o 
   0   7   5    11508.88    12105.16    167.03 o 
   1   7   5     9888.80    10320.80    484.86 o 
   2   7   5     2621.54     3313.73    212.96 o 
   3   7   5     3583.90     3619.50    170.71 o 
   4   7   5     3576.77     3685.82    186.19 o 
   5   7   5    18224.82    17867.58    409.50 o 
   6   7   5     6323.37     5739.33     66.87 o 
   7   7   5     2849.94     2768.31     86.08 o 
   8   7   5      261.65      313.63     77.26 o 
   9   7   5     2611.32     2691.31    159.21 o 
  10   7   5     2879.46     3001.99    183.01 o 
  11   7   5      843.65     1000.20    227.87 o 
  12   7   5     2455.73     2481.90    356.47 o 
  13   7   5      820.06      797.44    115.44 o 
 -13   8   5     1181.93     1526.08    182.85 o 
 -12   8   5      192.95      260.43    194.40 o 
 -11   8   5      146.42      302.91    111.74 o 
 -10   8   5     3417.82     3404.00    235.89 o 
  -9   8   5     1697.54     1861.67    215.64 o 
  -8   8   5     2913.03     3190.69    166.25 o 
  -7   8   5      735.61     1119.23    181.74 o 
  -6   8   5     1248.87     1283.41    176.92 o 
  -5   8   5     1532.03     1703.42    213.04 o 
  -4   8   5      621.79      655.07     89.72 o 
  -3   8   5     2475.53     2310.38    207.60 o 
  -2   8   5     3070.07     3312.24    126.98 o 
  -1   8   5    12528.93    12628.08    587.81 o 
   0   8   5      465.01     1025.14    116.45 o 
   1   8   5     8888.62     8645.81    707.59 o 
   2   8   5    15131.53    15159.33    166.22 o 
   3   8   5     2994.20     3136.24    104.55 o 
   4   8   5     6932.65     6295.66     57.44 o 
   5   8   5     2595.22     2745.91    184.78 o 
   6   8   5    22507.49    20379.62   1007.89 o 
   7   8   5     2198.92     2038.92     51.43 o 
   8   8   5     1510.95     1413.98    181.01 o 
   9   8   5      444.93      551.70    115.34 o 
  10   8   5     3836.40     4322.89    318.15 o 
  11   8   5        8.65      361.09    502.38 o 
  12   8   5     1070.49     1328.45    175.46 o 
 -12   9   5      292.96      555.95    352.31 o 
 -11   9   5      226.35      288.13    213.79 o 
 -10   9   5      665.91      942.43    521.31 o 
  -9   9   5     5444.10     4911.16     63.72 o 
  -8   9   5     4465.85     4253.41    136.91 o 
  -7   9   5     3451.42     3562.81    148.02 o 
  -6   9   5      676.90      680.25    116.87 o 
  -5   9   5     3362.85     3931.41    211.20 o 
  -4   9   5     4567.23     3858.27    160.69 o 
  -3   9   5     3637.30     3648.13    156.21 o 
  -2   9   5     6397.08     6683.87    267.25 o 
  -1   9   5     5048.63     5314.25    184.85 o 
   0   9   5     5185.46     4829.11     78.67 o 
   1   9   5     3110.40     3121.61    258.34 o 
   2   9   5     2188.30     2163.03     70.35 o 
   3   9   5      907.87      878.55     66.68 o 
   4   9   5     2765.51     2610.91    268.68 o 
   5   9   5     7118.02     6928.96    148.38 o 
   6   9   5     1827.63     1707.35    175.85 o 
   7   9   5      337.88      352.32     74.46 o 
   8   9   5       53.22      316.61    273.37 o 
   9   9   5      623.90      615.97     36.02 o 
  10   9   5      537.99      737.41    406.34 o 
  11   9   5      550.09      728.18    251.19 o 
  12   9   5     1174.60     1195.47    338.00 o 
 -11  10   5     1844.65     1710.32    180.54 o 
 -10  10   5      421.18      461.29    150.07 o 
  -9  10   5      496.37      735.10    402.65 o 
  -8  10   5      679.02      626.81    219.46 o 
  -7  10   5     2808.07     2796.98    165.08 o 
  -6  10   5      867.70      902.26     47.56 o 
  -5  10   5      452.53      639.10    329.46 o 
  -4  10   5      244.37      239.73    270.83 o 
  -3  10   5      957.55     1269.79     71.57 o 
  -2  10   5     2595.78     2770.80    188.31 o 
  -1  10   5     2577.56     2932.14    120.43 o 
   0  10   5     1229.28     1537.57    171.63 o 
   1  10   5     1604.56     1708.29    139.55 o 
   2  10   5      287.86      461.18    101.47 o 
   3  10   5      716.69      567.45     46.19 o 
   4  10   5     3020.31     2892.11    135.42 o 
   5  10   5     3197.91     3098.37    259.35 o 
   6  10   5     1866.09     2492.10    148.61 o 
   7  10   5     1097.97     1000.23    249.91 o 
   8  10   5      384.58      494.53    139.45 o 
   9  10   5     1591.84     2055.71    421.58 o 
  10  10   5      939.52      975.21    130.21 o 
  11  10   5     1502.76     1321.99     28.63 o 
 -11  11   5      454.87      616.90    387.87 o 
 -10  11   5      202.24      156.99     27.70 o 
  -9  11   5     2472.81     2261.65    169.00 o 
  -4  11   5     2125.84     2356.31    293.21 o 
  -3  11   5     5691.62     6096.01    514.85 o 
  -2  11   5     6385.81     5823.83    180.01 o 
  -1  11   5     1061.81     1098.00    152.30 o 
   0  11   5     8322.43     7557.73    187.21 o 
   1  11   5     2773.01     3034.90    149.54 o 
   2  11   5     4659.21     4596.29    115.07 o 
   3  11   5     1281.27     1156.42     39.70 o 
   4  11   5      183.42      168.08     76.40 o 
   5  11   5     2325.40     2299.97    318.38 o 
   6  11   5      886.48     1359.56    242.47 o 
   7  11   5     1093.93     1046.32    467.75 o 
   8  11   5     1583.75     2492.06    526.39 o 
   9  11   5     2251.21     2093.57    386.95 o 
  10  11   5      599.83      684.77    496.84 o 
  -1  12   5     2681.38     3090.02    449.28 o 
   0  12   5     2972.89     2554.40     97.43 o 
   1  12   5     5202.39     5099.16    321.16 o 
   2  12   5     3733.98     3672.35    135.41 o 
   3  12   5       23.27      117.72    199.37 o 
   4  12   5      145.95      104.90    105.28 o 
   5  12   5      892.41     1546.79    200.99 o 
   6  12   5     6610.89     5885.24    271.28 o 
   7  12   5     1501.48     1438.28    137.37 o 
   8  12   5     1414.70     1723.71    210.10 o 
   9  12   5      129.50      405.88    276.59 o 
  -1  13   5       39.43      176.85     94.66 o 
   0  13   5     1384.91     1346.00     18.47 o 
   1  13   5     1778.53     1737.06    298.28 o 
   2  13   5       14.23      151.19     67.71 o 
   3  13   5     1315.68     1342.66    116.73 o 
   4  13   5      482.93      643.11    356.13 o 
   5  13   5      814.83      691.70    320.92 o 
   6  13   5      543.49      584.57    251.19 o 
   7  13   5      173.82      134.83    392.95 o 
   0  14   5      267.58      363.34     95.35 o 
   1  14   5      902.20     1016.05    135.31 o 
   2  14   5       55.85      239.05    173.72 o 
   3  14   5      243.11      303.14     54.68 o 
   4  14   5     3308.92     3226.28    194.86 o 
   5  14   5       98.21      434.04    517.62 o 
   6  14   5      276.51      306.60     46.64 o 
   0  15   5     3142.10     2992.12    305.68 o 
   1  15   5      379.97      438.24    105.97 o 
   2  15   5      325.71      473.57    128.86 o 
   3  15   5     1064.01      834.44     84.55 o 
   4  15   5      455.75      645.53    346.77 o 
  -3 -15   6      893.12      873.17    122.83 o 
  -2 -15   6      291.62      428.04    282.13 o 
  -1 -15   6      292.50      429.64    225.16 o 
   0 -15   6       35.79       25.35     88.15 o 
   1 -15   6      210.89      279.66    128.26 o 
   2 -15   6       84.72       99.68    206.49 o 
   3 -15   6      497.95      522.27    290.97 o 
  -6 -14   6      788.06     1785.58    543.94 o 
  -5 -14   6        1.04       46.64    550.40 o 
  -4 -14   6       57.57      237.34    274.74 o 
  -3 -14   6     1794.45     1831.30     36.48 o 
  -2 -14   6      376.03      413.27    200.40 o 
  -1 -14   6      175.90      241.84    117.26 o 
   0 -14   6      555.39      617.01    105.62 o 
   1 -14   6      159.01      157.80    116.59 o 
   2 -14   6      593.21      516.29    179.16 o 
   3 -14   6     1803.75     2229.66    257.78 o 
   4 -14   6      975.88      940.34    161.15 o 
   5 -14   6      221.81      281.67    102.51 o 
   6 -14   6     1034.82     1125.74    222.56 o 
  -8 -13   6      494.59      638.60    474.68 o 
  -7 -13   6      733.97      573.49      6.46 o 
  -6 -13   6      903.21     1250.88    404.95 o 
  -5 -13   6     3046.17     2604.73    161.61 o 
  -4 -13   6     1645.18     2082.49    322.30 o 
  -3 -13   6     1177.40     1327.53    142.22 o 
  -2 -13   6     3142.15     2842.77     78.41 o 
  -1 -13   6      354.87      674.08    326.32 o 
   0 -13   6      950.85     1349.01    258.35 o 
   1 -13   6      532.37      835.41    254.61 o 
   2 -13   6     1058.22     1068.84     99.28 o 
   3 -13   6     1150.85      985.40    135.75 o 
   4 -13   6      532.94      475.71    190.35 o 
   5 -13   6     1208.40     1220.40    211.02 o 
   6 -13   6     1152.82     1249.03    274.74 o 
   7 -13   6      860.36      802.98     28.63 o 
  -9 -12   6      905.21      935.97    421.58 o 
  -8 -12   6      279.86      511.16    543.02 o 
  -7 -12   6      775.99      911.49    458.06 o 
  -6 -12   6     1322.39     2291.66    384.18 o 
  -5 -12   6       40.35       40.63     97.89 o 
  -4 -12   6       98.92      186.55    138.06 o 
  -3 -12   6     9299.75     8685.96    236.42 o 
  -2 -12   6     1337.74     1229.06    146.55 o 
  -1 -12   6     3078.47     2762.94     79.19 o 
   0 -12   6     2810.33     3489.51    254.19 o 
   1 -12   6     8203.91     8120.08    295.19 o 
   2 -12   6      437.26      693.49    305.10 o 
   3 -12   6      244.30      507.62    184.55 o 
   4 -12   6     2499.51     2497.11    192.44 o 
   5 -12   6     3756.11     3525.65    361.09 o 
   6 -12   6     3872.77     3667.70    247.94 o 
   7 -12   6     1674.93     2248.22    215.44 o 
   8 -12   6      813.56      840.27     84.27 o 
   9 -12   6     3112.38     2956.83    303.16 o 
 -10 -11   6      483.96      650.60    528.70 o 
  -9 -11   6      848.07      807.60    146.84 o 
  -8 -11   6       65.19      120.05    188.86 o 
  -7 -11   6      341.54      551.79    181.93 o 
  -6 -11   6       30.69      130.67    463.13 o 
  -5 -11   6      227.46      338.46    420.65 o 
  -4 -11   6     3402.23     3413.25     99.28 o 
  -3 -11   6     1739.24     2082.46    168.77 o 
  -2 -11   6     9889.62     9208.38    206.63 o 
  -1 -11   6     4118.93     3827.43    200.96 o 
   0 -11   6     1968.46     1838.40     31.90 o 
   1 -11   6     4266.36     3747.86    135.75 o 
   2 -11   6     2064.94     2074.24    357.39 o 
   3 -11   6      216.07      369.26     99.31 o 
   4 -11   6      319.69      481.83    206.71 o 
   5 -11   6     2415.25     2578.76    115.90 o 
   6 -11   6     2952.57     3253.74    204.99 o 
   7 -11   6     5061.50     4503.56    152.89 o 
   8 -11   6      372.57      406.15    339.74 o 
   9 -11   6     1869.13     2116.91    197.47 o 
  10 -11   6     1696.09     1711.01    273.87 o 
 -10 -10   6      194.05      287.21     48.02 o 
  -9 -10   6       50.08       50.33    107.59 o 
  -8 -10   6      261.90      420.19    243.34 o 
  -7 -10   6     2681.25     2782.04    108.05 o 
  -6 -10   6      191.87      279.36     53.56 o 
  -5 -10   6       36.02       23.09     14.78 o 
  -4 -10   6     2027.96     2022.92     64.18 o 
  -3 -10   6     9453.60     8037.29    283.05 o 
  -2 -10   6     1096.76     1309.95    201.71 o 
  -1 -10   6      625.07      721.40     93.27 o 
   0 -10   6      915.11     1280.05    213.73 o 
   1 -10   6      346.11      417.97     53.68 o 
   2 -10   6      493.58      523.01    203.23 o 
   3 -10   6     3250.03     2901.00     29.21 o 
   4 -10   6      911.52      825.05     39.41 o 
   5 -10   6      838.99      889.53     94.41 o 
   6 -10   6     4113.65     3969.08    189.62 o 
   7 -10   6       39.33      285.29    134.09 o 
   8 -10   6     2948.49     2454.28    314.62 o 
   9 -10   6      271.09      477.35    173.78 o 
  10 -10   6     1166.34     1070.37    133.28 o 
  11 -10   6      681.53      521.43    123.50 o 
 -10  -9   6      520.20      563.80    542.09 o 
  -9  -9   6      589.84      754.04    440.97 o 
  -8  -9   6     1564.03     2155.44    219.33 o 
  -7  -9   6      716.33      821.45    384.18 o 
  -6  -9   6     1516.78     2423.26    529.63 o 
  -5  -9   6     2340.10     2468.05    147.76 o 
  -4  -9   6     2058.86     2203.00    135.29 o 
  -3  -9   6     1906.05     2019.99    370.55 o 
  -2  -9   6     3583.30     4009.16    159.10 o 
  -1  -9   6     3329.99     3274.56    100.27 o 
   0  -9   6      222.06      235.53     35.14 o 
   1  -9   6     1346.13     1388.68    127.40 o 
   2  -9   6     1391.22     1825.32    158.95 o 
   3  -9   6       68.76      180.48    129.86 o 
   4  -9   6      249.92      379.34    131.58 o 
   5  -9   6     2113.04     1793.47    261.09 o 
   6  -9   6     7082.23     6153.93    262.03 o 
   7  -9   6      799.81      802.52     70.63 o 
   8  -9   6      599.87      898.04    269.56 o 
   9  -9   6     1066.73      936.45    148.45 o 
  10  -9   6      866.50      784.18     53.42 o 
  11  -9   6      426.46      518.41    167.90 o 
 -10  -8   6      557.85      586.88    319.07 o 
  -9  -8   6     1157.09     1622.12    409.57 o 
  -8  -8   6      355.15      645.99    482.53 o 
  -7  -8   6     4066.79     4357.99    240.57 o 
  -6  -8   6      457.13      610.43    180.54 o 
  -5  -8   6      104.02      184.14     33.52 o 
  -4  -8   6      641.86      848.79    217.61 o 
  -3  -8   6    13066.78    12386.00    722.66 o 
  -2  -8   6     2171.18     1974.28    170.63 o 
  -1  -8   6     1094.55     1383.45    213.20 o 
   0  -8   6     8682.80     7812.17     86.07 o 
   1  -8   6    20397.15    18243.92    257.26 o 
   2  -8   6     1185.46     1211.44     55.92 o 
   3  -8   6     6043.08     5434.59     68.05 o 
   4  -8   6      449.99      537.26    140.55 o 
   5  -8   6    22944.45    20989.12   1191.56 o 
   6  -8   6     2304.83     2396.11    117.53 o 
   7  -8   6     4890.11     4460.54    338.90 o 
   8  -8   6       30.64       20.53     43.27 o 
   9  -8   6     1335.19     1956.74    230.66 o 
  10  -8   6      294.30      304.99     35.42 o 
  11  -8   6      360.08      485.90    133.87 o 
  12  -8   6       36.66       56.93    190.36 o 
  -9  -7   6      489.73      670.92    440.97 o 
  -8  -7   6     2636.37     2944.10    267.82 o 
  -7  -7   6     4847.43     4639.70    218.87 o 
  -6  -7   6     7868.29     7544.04    268.79 o 
  -5  -7   6    11298.27    10710.88    160.00 o 
  -4  -7   6     2888.94     2667.58    303.42 o 
  -3  -7   6     4964.16     4753.03    273.66 o 
  -2  -7   6     7579.79     7685.74    219.08 o 
  -1  -7   6      584.21      981.07    119.86 o 
   0  -7   6     3040.93     2988.94     97.15 o 
   1  -7   6     5633.53     5471.77    236.05 o 
   2  -7   6    18300.46    19400.22    188.80 o 
   3  -7   6     2576.24     2746.95    159.02 o 
   4  -7   6     7304.30     6703.04     70.48 o 
   5  -7   6     2056.86     2115.36     97.50 o 
   6  -7   6    16283.36    14600.38    114.43 o 
   7  -7   6     4641.19     4449.05    177.81 o 
   8  -7   6      613.43      526.93     37.75 o 
   9  -7   6     1834.66     1950.74    161.00 o 
  10  -7   6     1634.82     1659.62     89.11 o 
  11  -7   6      600.33      675.53     30.15 o 
  12  -7   6     2481.77     2368.40     70.79 o 
  13  -7   6     1880.06     2465.39    238.37 o 
 -11  -6   6     1752.26     2656.90    528.24 o 
 -10  -6   6      207.18      428.96    369.40 o 
  -9  -6   6     1022.13      942.22     55.18 o 
  -8  -6   6      573.81      583.12    292.77 o 
  -7  -6   6    13769.24    12387.87    648.30 o 
  -6  -6   6    14648.80    15031.23   1074.03 o 
  -5  -6   6     4140.11     4168.00    230.18 o 
  -4  -6   6      489.75     1137.34    185.12 o 
  -3  -6   6     5085.65     5338.70    180.42 o 
  -2  -6   6      469.42      862.47    170.32 o 
  -1  -6   6     1335.11     1661.48    107.83 o 
   0  -6   6    15845.29    15025.85    568.95 o 
   1  -6   6     8044.79     7750.93    108.70 o 
   2  -6   6     2168.21     2192.45    274.25 o 
   3  -6   6       73.66       96.68    191.11 o 
   4  -6   6     2844.80     3186.62    271.11 o 
   5  -6   6     1065.72     1223.45    166.89 o 
   6  -6   6    12365.60    12844.91    370.70 o 
   7  -6   6     2879.74     2548.08    113.81 o 
   8  -6   6     1159.44     1407.33    136.13 o 
   9  -6   6      800.46      834.90    108.74 o 
  10  -6   6      747.65      891.57     74.40 o 
  11  -6   6     1216.99     1210.54    101.98 o 
  12  -6   6     1942.00     2283.75    144.50 o 
  13  -6   6     1345.89     1546.59    249.15 o 
 -13  -5   6     1407.97     2597.80    513.00 o 
 -12  -5   6     1979.24     2095.42    369.40 o 
 -11  -5   6     1175.39     1457.28    542.09 o 
 -10  -5   6     1290.87     1821.14    519.93 o 
  -9  -5   6     5132.30     5188.11    269.91 o 
  -8  -5   6     4705.97     4269.48    102.74 o 
  -7  -5   6       79.42      389.89    314.19 o 
  -6  -5   6     6827.23     6300.07    221.41 o 
  -5  -5   6     2772.81     2537.74    375.82 o 
  -4  -5   6      794.37     1253.68    119.75 o 
  -3  -5   6     1620.39     1646.18    210.26 o 
  -2  -5   6      183.40      333.35     66.97 o 
  -1  -5   6     8968.33     8784.54    242.14 o 
   0  -5   6     2516.21     3361.68    230.22 o 
   1  -5   6    26154.72    26013.05    616.24 o 
   2  -5   6     6983.63     6633.74    323.07 o 
   3  -5   6     2114.44     2648.69    129.20 o 
   4  -5   6     4099.51     4210.00    240.25 o 
   5  -5   6     6832.16     6326.13    241.62 o 
   6  -5   6      418.30      602.68    214.81 o 
   7  -5   6    20681.92    19296.57    577.24 o 
   8  -5   6     6660.39     6440.07    119.91 o 
   9  -5   6      534.32      842.31    234.20 o 
  10  -5   6      700.08     1295.60    211.81 o 
  11  -5   6      438.91      704.00    164.15 o 
  12  -5   6      129.22      193.26    104.51 o 
  13  -5   6     1496.32     1308.57    141.04 o 
 -14  -4   6      384.24      547.17    411.88 o 
 -13  -4   6     2779.80     3434.03    540.25 o 
 -12  -4   6     3025.49     3005.52    141.30 o 
 -11  -4   6      924.68     1224.10    222.10 o 
 -10  -4   6     2640.88     3307.51    407.72 o 
  -9  -4   6      318.40      378.17    248.88 o 
  -8  -4   6     6897.95     6400.28    287.98 o 
  -7  -4   6     7537.16     6912.62    122.93 o 
  -6  -4   6      301.71      341.52     92.60 o 
  -5  -4   6      547.23      608.25    185.36 o 
  -4  -4   6     7717.06     7900.57    236.26 o 
  -3  -4   6     4942.32     4929.81    137.56 o 
  -2  -4   6     5844.08     5958.53    141.50 o 
  -1  -4   6     4278.07     4568.81    152.67 o 
   0  -4   6    37919.07    37069.74    140.70 o 
   1  -4   6    25605.09    23863.22    238.07 o 
   2  -4   6      789.47      809.94    116.77 o 
   3  -4   6     5079.05     4659.63    270.12 o 
   4  -4   6      408.06      379.63    198.98 o 
   5  -4   6     3987.38     3908.66    442.86 o 
   6  -4   6    12938.62    12566.60    106.00 o 
   7  -4   6      869.42      982.28    199.67 o 
   8  -4   6     2502.94     2966.17    148.02 o 
   9  -4   6      387.34      424.13     50.73 o 
  10  -4   6     2128.98     2019.68    171.75 o 
  11  -4   6     2729.94     2871.50    129.11 o 
  12  -4   6      272.27      516.98    142.81 o 
  13  -4   6     1308.56     1891.60    176.12 o 
  14  -4   6      141.14      265.02    106.11 o 
 -14  -3   6     1724.09     1548.24    234.57 o 
 -13  -3   6     2158.53     2305.51    222.56 o 
 -12  -3   6      296.88      428.50    508.85 o 
 -11  -3   6     1841.76     2108.81    399.87 o 
 -10  -3   6     1176.98     1964.63    241.18 o 
  -9  -3   6     9111.12     8387.61    197.75 o 
  -8  -3   6     2055.08     2128.28    341.40 o 
  -7  -3   6      762.11      838.79    159.49 o 
  -6  -3   6     4099.60     3810.73    107.40 o 
  -5  -3   6      542.20      558.55    227.72 o 
  -4  -3   6     2341.40     2211.36     79.27 o 
  -3  -3   6     1219.21     1438.75    198.48 o 
  -2  -3   6     7519.09     7825.34    194.95 o 
  -1  -3   6     7626.72     7417.57    325.44 o 
   0  -3   6     7385.90     7014.08    209.11 o 
   1  -3   6       64.69      221.23     41.89 o 
   2  -3   6    18984.66    19588.40    321.48 o 
   3  -3   6     4199.32     4380.74    143.75 o 
   4  -3   6     4677.76     4626.42    141.05 o 
   5  -3   6     1150.70     1290.40    197.80 o 
   6  -3   6     4320.85     4305.29    237.60 o 
   7  -3   6     9040.79     8493.56    138.25 o 
   8  -3   6      500.75      528.80     51.83 o 
   9  -3   6     1754.47     1789.69     91.71 o 
  10  -3   6     6418.80     5940.24    146.96 o 
  11  -3   6     2350.84     2436.32    166.78 o 
  12  -3   6     2801.44     3259.66    241.59 o 
  13  -3   6     1024.19     1206.11    281.90 o 
  14  -3   6     2389.32     2319.37    355.32 o 
 -15  -2   6      733.76      765.58    434.51 o 
 -14  -2   6      443.12      554.56    163.46 o 
 -13  -2   6      507.65      515.77    399.41 o 
 -12  -2   6     1188.10     1737.56    496.38 o 
 -11  -2   6     4203.07     4449.88    529.16 o 
 -10  -2   6     3227.13     3145.13    148.22 o 
  -9  -2   6      800.78      749.90     36.94 o 
  -8  -2   6     3569.96     3019.59    191.39 o 
  -7  -2   6     4055.47     4157.11    146.92 o 
  -6  -2   6     1765.69     1514.26     27.41 o 
  -5  -2   6     1322.45     1514.45    227.16 o 
  -4  -2   6    12979.14    15087.56    214.73 o 
  -3  -2   6     1331.81     1203.44     95.81 o 
  -2  -2   6    31216.33    30435.90    167.45 o 
  -1  -2   6     2892.10     3140.91    140.38 o 
   0  -2   6     7036.86     6671.22     92.08 o 
   1  -2   6      994.24     1309.05    216.81 o 
   2  -2   6    21014.89    21600.29    386.98 o 
   3  -2   6      420.16      422.57     27.64 o 
   4  -2   6     3842.74     4289.87    171.10 o 
   5  -2   6     2931.97     2805.31     99.31 o 
   6  -2   6       49.18      194.75     82.82 o 
   7  -2   6     8308.62     8345.64    196.04 o 
   8  -2   6     1388.74     1480.30    148.29 o 
   9  -2   6     2190.97     2663.44    149.44 o 
  10  -2   6      968.05     1256.66    113.30 o 
  11  -2   6     5372.26     5012.22    144.98 o 
  12  -2   6      159.05      262.42     65.12 o 
  13  -2   6     3671.24     3731.41    141.27 o 
  14  -2   6      150.97      266.94    154.36 o 
 -15  -1   6     1166.93     1166.84    226.72 o 
 -14  -1   6     1383.74     2211.78    472.83 o 
 -13  -1   6     1525.24     1744.49    466.37 o 
 -12  -1   6      541.51      661.22    283.51 o 
 -11  -1   6      262.03      872.71    193.93 o 
 -10  -1   6     2361.61     2866.35    261.90 o 
  -9  -1   6     1576.20     2041.44    198.84 o 
  -8  -1   6     3653.10     4195.79    250.40 o 
  -7  -1   6     8074.67     7069.07    424.58 o 
  -6  -1   6      911.80      902.73     50.77 o 
  -5  -1   6    19085.24    17171.55    803.54 o 
  -4  -1   6     5720.90     5549.72    153.25 o 
  -3  -1   6     1054.74     1242.24    199.56 o 
  -2  -1   6     2681.63     3174.91    125.32 o 
  -1  -1   6    19610.84    18726.48    929.06 o 
   0  -1   6     1042.09     1252.19    200.83 o 
   1  -1   6     8535.67    11033.53    261.05 o 
   2  -1   6     5583.49     5502.86     95.57 o 
   3  -1   6     5449.25     5770.19    180.04 o 
   4  -1   6     6069.69     6324.18    167.47 o 
   5  -1   6    16398.82    15806.97    236.07 o 
   6  -1   6     8202.85     7413.22    209.39 o 
   7  -1   6      672.65      856.64    103.36 o 
   8  -1   6     5004.48     5122.35    158.10 o 
   9  -1   6     2228.36     2164.96    149.81 o 
  10  -1   6      772.82      931.64    177.77 o 
  11  -1   6    12886.14    12608.60    218.96 o 
  12  -1   6      908.30      903.74     74.45 o 
  13  -1   6      186.64      162.24     63.30 o 
  14  -1   6      207.97      301.46    239.18 o 
 -15   0   6      867.58      965.98    551.33 o 
 -14   0   6       39.29       73.88    337.54 o 
 -13   0   6       62.11       64.18      7.85 o 
 -12   0   6      534.03      833.92    422.96 o 
 -11   0   6      402.62      676.00    313.99 o 
 -10   0   6     1278.81     2003.29    212.24 o 
  -9   0   6     3064.94     3645.34    218.12 o 
  -8   0   6    14925.76    13738.86    175.00 o 
  -7   0   6     8557.24     8437.42    296.96 o 
  -6   0   6    22593.56    23714.57    249.10 o 
  -5   0   6    10586.04     9776.73    136.26 o 
  -4   0   6    70164.34    63948.08    463.86 o 
  -3   0   6     2928.88     2971.64    289.11 o 
  -2   0   6     1137.59     1268.58    115.59 o 
  -1   0   6       17.91      231.45    107.17 o 
   0   0   6      929.72     1136.14    198.63 o 
   1   0   6       22.64       36.34     58.41 o 
   2   0   6    32902.21    32231.81    433.91 o 
   3   0   6     5094.51     4979.61     99.17 o 
   4   0   6     9464.00     8874.78   1222.26 o 
   5   0   6      118.87      119.01     19.30 o 
   6   0   6       27.41      115.92     61.31 o 
   7   0   6     1261.43     1194.92     46.21 o 
   8   0   6      208.26      194.03    179.38 o 
   9   0   6      721.57      877.84    122.75 o 
  10   0   6     9889.15     8619.02    153.82 o 
  11   0   6      128.73      218.19    213.38 o 
  12   0   6     8669.40     7658.25    230.15 o 
  13   0   6       27.50      128.93    106.62 o 
  14   0   6      877.70      932.25    184.82 o 
 -15   1   6     1189.55     1115.59    437.74 o 
 -14   1   6     1361.46     2150.83    495.92 o 
 -13   1   6     1594.74     1642.90    358.32 o 
 -12   1   6      419.38      748.03    385.56 o 
 -11   1   6      389.32     1445.27    375.86 o 
 -10   1   6     2155.03     2277.81    187.47 o 
  -9   1   6     1269.76     1516.92    132.48 o 
  -8   1   6     3955.22     4420.33    248.49 o 
  -7   1   6     7776.08     7187.56    262.30 o 
  -6   1   6     1108.42     1395.34    209.31 o 
  -5   1   6    18556.20    19148.69    534.17 o 
  -4   1   6     5761.27     5787.74    205.11 o 
  -3   1   6     1455.49     1478.75    107.48 o 
  -2   1   6     3195.93     3988.22    187.91 o 
  -1   1   6    20499.22    19866.61    419.28 o 
   0   1   6     1227.22     1557.85    393.35 o 
   1   1   6     8070.99     8284.52    775.30 o 
   2   1   6     5863.36     5833.91    218.87 o 
   3   1   6     6223.20     5768.59    169.90 o 
   4   1   6     5613.48     5284.03    299.93 o 
   5   1   6    15924.62    14516.10    535.51 o 
   6   1   6     7781.93     8076.96    202.38 o 
   7   1   6      458.82      550.41     55.98 o 
   8   1   6     4626.27     4348.34     42.98 o 
   9   1   6     2237.00     2466.79     78.94 o 
  10   1   6      743.83      683.86    214.63 o 
  11   1   6    13100.01    11857.22    131.70 o 
  12   1   6      948.69     1028.40     96.59 o 
  13   1   6      205.60      217.17    104.70 o 
  14   1   6      260.81      232.93     32.60 o 
 -15   2   6      591.97      567.03     17.55 o 
 -14   2   6      454.60      431.74     26.78 o 
 -13   2   6      460.28      424.35     34.17 o 
 -12   2   6     1286.20     1214.40    346.77 o 
 -11   2   6     4050.70     4225.47    399.87 o 
 -10   2   6     3184.49     2915.48    523.62 o 
  -9   2   6      951.47      924.03     55.41 o 
  -8   2   6     3439.36     3166.60    153.73 o 
  -7   2   6     4050.97     3809.78    312.38 o 
  -6   2   6     1724.69     1689.86    192.99 o 
  -5   2   6     1258.55     1364.89    124.19 o 
  -4   2   6    13267.41    12457.86   1022.54 o 
  -3   2   6     1684.15     2275.30    193.23 o 
  -2   2   6    30815.09    29505.35    151.27 o 
  -1   2   6     2799.99     2792.18    134.63 o 
   0   2   6     6689.45     6393.98     83.80 o 
   1   2   6     1073.51     1197.88    133.44 o 
   2   2   6    21517.39    19938.31    120.80 o 
   3   2   6      182.14      289.65    173.46 o 
   4   2   6     3886.55     3790.59    124.63 o 
   5   2   6     2963.18     2853.19    106.01 o 
   6   2   6        9.45       14.34     64.38 o 
   7   2   6     7782.95     7401.99    142.21 o 
   8   2   6     1198.56     1119.46    124.43 o 
   9   2   6     2583.22     2379.42    272.51 o 
  10   2   6      992.54     1176.00    106.13 o 
  11   2   6     5330.51     5523.54    145.99 o 
  12   2   6      173.04      328.85    139.79 o 
  13   2   6     4048.04     4108.54    222.95 o 
  14   2   6      139.75      165.77    162.98 o 
 -14   3   6     1642.08     1925.96    159.77 o 
 -13   3   6     2241.88     2058.94     36.94 o 
 -12   3   6      285.45      561.03    465.90 o 
 -11   3   6     1881.50     2086.64    169.92 o 
 -10   3   6     1152.65     1221.79    251.65 o 
  -9   3   6     9095.72     8178.87    166.00 o 
  -8   3   6     2039.07     2471.81    117.12 o 
  -7   3   6      820.91      901.55     80.37 o 
  -6   3   6     4025.46     3613.93     82.10 o 
  -5   3   6      528.17     1056.06    164.10 o 
  -4   3   6     2322.40     2636.11    347.08 o 
  -3   3   6     1204.83     1566.55     95.20 o 
  -2   3   6     8337.43     7599.93     50.72 o 
  -1   3   6     6948.39     6808.88    135.57 o 
   0   3   6     6801.49     6606.37    164.65 o 
   1   3   6      124.26      197.20     20.60 o 
   2   3   6    19764.79    18713.48    155.98 o 
   3   3   6     3825.50     3562.53    202.64 o 
   4   3   6     4737.47     4842.13     92.64 o 
   5   3   6     1145.57     1345.32    232.72 o 
   6   3   6     4046.64     4235.70     96.48 o 
   7   3   6     9439.93     8453.01    206.84 o 
   8   3   6      361.38      484.90    108.12 o 
   9   3   6     1726.96     1635.90    312.70 o 
  10   3   6     6176.39     5704.62    177.25 o 
  11   3   6     2231.89     2014.63    257.87 o 
  12   3   6     3150.13     3053.22    232.49 o 
  13   3   6      991.01     1764.34    200.62 o 
  14   3   6     2528.57     2474.05    243.35 o 
 -14   4   6      445.47      400.34    348.62 o 
 -13   4   6     2790.87     2726.63    175.46 o 
 -12   4   6     3131.13     3150.98    146.84 o 
 -11   4   6     1028.71     1293.82    481.14 o 
 -10   4   6     2627.19     2785.27    107.59 o 
  -9   4   6      164.56      284.26     93.75 o 
  -8   4   6     7043.36     7233.46    163.71 o 
  -7   4   6     7095.65     6723.73    131.68 o 
  -6   4   6      226.67      480.90    185.38 o 
  -5   4   6      508.64      587.29     71.38 o 
  -4   4   6     8144.66     7676.84    272.90 o 
  -3   4   6     4583.44     4755.88    176.22 o 
  -2   4   6     5391.26     6003.11    184.89 o 
  -1   4   6     4794.68     4778.67     62.57 o 
   0   4   6    37276.89    34708.66    243.88 o 
   1   4   6    25496.11    23740.87    250.64 o 
   2   4   6      596.24      779.54    119.59 o 
   3   4   6     4661.32     4311.26    220.65 o 
   4   4   6      444.75      422.98     83.34 o 
   5   4   6     4197.38     4269.25    198.48 o 
   6   4   6    12126.50    11598.15    122.36 o 
   7   4   6      677.78      769.77    165.91 o 
   8   4   6     2701.74     2643.35    119.95 o 
   9   4   6      230.12      229.62     34.86 o 
  10   4   6     1943.40     1894.34     71.57 o 
  11   4   6     2902.64     2456.18    497.07 o 
  12   4   6      332.89      355.16    110.63 o 
  13   4   6     1351.08     1503.38    165.43 o 
  14   4   6      120.91      182.78    185.95 o 
 -14   5   6      128.80      360.63    241.49 o 
 -13   5   6     1409.94     1651.68    257.19 o 
 -12   5   6     2347.96     2395.55    438.66 o 
 -11   5   6     1148.00     1128.98     17.08 o 
 -10   5   6     1342.61     1812.83    455.28 o 
  -9   5   6     5035.33     4808.36     99.48 o 
  -8   5   6     4660.04     4120.42    131.74 o 
  -7   5   6      117.35      120.01     39.95 o 
  -6   5   6     6961.00     6602.88    140.52 o 
  -5   5   6     2475.22     3098.32    236.17 o 
  -4   5   6      632.04      933.47    111.93 o 
  -3   5   6     1695.41     2545.06    176.30 o 
  -2   5   6      378.40      670.03    307.54 o 
  -1   5   6     8756.90     9112.03    895.10 o 
   0   5   6     2438.66     2575.91    144.59 o 
   1   5   6    25676.26    23744.74    840.59 o 
   2   5   6     6662.41     6655.91    159.08 o 
   3   5   6     2216.65     2202.11    219.46 o 
   4   5   6     4572.35     4435.95    105.13 o 
   5   5   6     7496.38     7512.91    157.90 o 
   6   5   6      461.49      479.71    124.85 o 
   7   5   6    21225.14    20606.86    183.50 o 
   8   5   6     6936.38     6816.78    168.05 o 
   9   5   6      641.73      696.03     76.88 o 
  10   5   6      741.18     1650.23    262.37 o 
  11   5   6      457.64      437.91     46.87 o 
  12   5   6      183.04      192.54     17.64 o 
  13   5   6     1400.49     2209.82    260.57 o 
 -14   6   6       20.48       40.63     36.94 o 
 -13   6   6      261.67      250.73      7.85 o 
 -12   6   6     2268.11     2328.14    383.25 o 
 -11   6   6     1678.84     1968.90    335.23 o 
 -10   6   6      225.19      564.26    526.86 o 
  -9   6   6      978.34     1073.39    198.79 o 
  -8   6   6      612.05      702.15     78.91 o 
  -7   6   6    13461.68    14041.03    295.72 o 
  -6   6   6    13948.51    14148.55    381.41 o 
  -5   6   6     3945.80     3438.92    299.01 o 
  -4   6   6      573.66      978.62    305.46 o 
  -3   6   6     5291.21     5644.99    167.86 o 
  -2   6   6      694.54     1056.98     77.98 o 
  -1   6   6     1400.28     1416.49    366.92 o 
   0   6   6    15683.52    15617.01    230.53 o 
   1   6   6     8414.85     7988.57    187.43 o 
   2   6   6     1494.83     1981.24    196.46 o 
   3   6   6      105.26      194.93     87.44 o 
   4   6   6     2892.47     2966.56    138.54 o 
   5   6   6     1201.73     1326.04     89.04 o 
   6   6   6    13301.68    12691.13    405.76 o 
   7   6   6     2553.62     2210.80    164.79 o 
   8   6   6     1254.92     1772.74    185.66 o 
   9   6   6      587.68      552.42     21.73 o 
  10   6   6      607.72      729.48    187.79 o 
  11   6   6     1266.56     1254.09    167.76 o 
  12   6   6     1899.46     2670.45    358.81 o 
  13   6   6     1349.79     1872.85    438.20 o 
 -13   7   6     1350.22     1758.34    170.85 o 
 -12   7   6      691.11      709.25    114.05 o 
 -11   7   6      852.07     1220.86    282.13 o 
 -10   7   6      367.21      374.02     39.25 o 
  -9   7   6      518.54      502.84    133.91 o 
  -8   7   6     2802.63     3007.96    141.13 o 
  -7   7   6     4995.79     4690.43    303.60 o 
  -6   7   6     7682.60     6892.85    461.52 o 
  -5   7   6    10441.26    10221.27    103.20 o 
  -4   7   6     2943.29     3125.72    120.47 o 
  -3   7   6     5123.67     5256.85    129.70 o 
  -2   7   6     7234.55     7793.58    279.53 o 
  -1   7   6      738.69      909.79    204.36 o 
   0   7   6     3254.99     3112.67    261.81 o 
   1   7   6     5026.89     4728.95     92.64 o 
   2   7   6    18954.75    18476.60    193.10 o 
   3   7   6     2423.40     2303.73     74.83 o 
   4   7   6     7147.38     6189.87     42.90 o 
   5   7   6     2476.76     2566.48     97.31 o 
   6   7   6    15951.90    14660.43    457.30 o 
   7   7   6     4734.88     4334.98    190.20 o 
   8   7   6      694.72      599.34    177.36 o 
   9   7   6     1704.45     1615.12    284.72 o 
  10   7   6     1543.10     1689.11    255.74 o 
  11   7   6      611.88      544.16    492.92 o 
  12   7   6     2282.97     2367.85    332.46 o 
  13   7   6     1848.01     1930.11    420.19 o 
 -13   8   6       91.22       72.96    257.66 o 
 -12   8   6      725.06      757.73    389.72 o 
 -11   8   6     1239.54     1244.88    218.41 o 
 -10   8   6      702.69      815.91    250.27 o 
  -9   8   6     1116.48     1546.57    207.40 o 
  -8   8   6      471.77      377.57     32.14 o 
  -7   8   6     3685.64     3487.30    175.10 o 
  -6   8   6      408.53      499.53    133.00 o 
  -5   8   6      120.00      284.43    238.25 o 
  -4   8   6      586.07      627.85      8.96 o 
  -3   8   6    12777.21    12395.72    247.71 o 
  -2   8   6     1973.70     2232.88    192.14 o 
  -1   8   6      943.64     1021.36    181.76 o 
   0   8   6     8184.61     7324.67     45.83 o 
   1   8   6    21084.50    19086.59    361.11 o 
   2   8   6     1146.34     1358.19     66.07 o 
   3   8   6     6336.69     6326.70    141.56 o 
   4   8   6      398.95      608.20     92.34 o 
   5   8   6    24046.94    21599.25    246.43 o 
   6   8   6     2306.54     2190.36    262.88 o 
   7   8   6     4921.78     5248.27    211.73 o 
   8   8   6       32.10       69.21     27.32 o 
   9   8   6     1197.97     1639.41    239.65 o 
  10   8   6      290.10      288.62    358.59 o 
  11   8   6      377.91      424.35    176.85 o 
  12   8   6       36.37      137.14    442.82 o 
 -12   9   6     1395.70     2308.75    540.71 o 
 -11   9   6      144.73      525.93    480.22 o 
 -10   9   6      495.75      735.57    399.41 o 
  -9   9   6      747.45      800.21    108.05 o 
  -8   9   6     1741.87     2093.69    222.79 o 
  -7   9   6      953.87     1200.99    354.39 o 
  -6   9   6     1684.22     1771.92     37.81 o 
  -5   9   6     2324.36     2854.16    204.03 o 
  -4   9   6     2093.44     2406.67    152.36 o 
  -3   9   6     1934.22     2133.80    133.91 o 
  -2   9   6     3604.89     3337.97    174.36 o 
  -1   9   6     3360.14     3574.33    129.03 o 
   0   9   6      269.93      325.48     26.32 o 
   1   9   6     1355.33     1588.75    113.14 o 
   2   9   6     1504.67     1452.84     83.26 o 
   3   9   6       69.29       80.98     55.04 o 
   4   9   6      215.61      367.42     73.26 o 
   5   9   6     2368.28     2016.99    288.83 o 
   6   9   6     6688.59     6184.71    165.99 o 
   7   9   6      646.06      652.75     66.43 o 
   8   9   6      729.78      891.67     70.33 o 
   9   9   6      939.29      860.28    121.50 o 
  10   9   6      900.83     1129.44    424.81 o 
  11   9   6      409.57      355.09    502.38 o 
 -11  10   6     2720.87     2847.61    363.86 o 
 -10  10   6      168.17      303.37    528.24 o 
  -9  10   6       45.04      306.14    218.87 o 
  -8  10   6      181.39      292.75    174.54 o 
  -6  10   6      227.06      379.56    352.31 o 
  -5  10   6       29.52      130.21    418.81 o 
  -4  10   6     2124.84     2189.80    163.00 o 
  -3  10   6     9477.59     8694.97    258.87 o 
  -2  10   6     1247.43     1352.69    160.29 o 
  -1  10   6      645.30      679.29     86.84 o 
   0  10   6     1005.23     1226.97    247.30 o 
   1  10   6      352.03      309.71     37.50 o 
   2  10   6      608.39      645.48    119.56 o 
   3  10   6     2809.07     2546.43     55.65 o 
   4  10   6     1108.81     1081.99     89.94 o 
   5  10   6      823.03     1024.00    131.75 o 
   6  10   6     3810.98     4000.44    181.61 o 
   7  10   6       50.54      175.33    222.90 o 
   8  10   6     2568.32     2418.62    398.49 o 
   9  10   6      264.30      527.32    307.99 o 
  10  10   6     1338.69     1295.67     64.18 o 
  11  10   6      680.61      845.92     43.87 o 
 -10  11   6      424.72      415.11    360.16 o 
  -1  11   6     3924.16     3520.71    261.77 o 
   0  11   6     1710.16     1756.36    243.50 o 
   1  11   6     4129.70     3465.48    229.52 o 
   2  11   6     1944.08     2173.40    194.36 o 
   3  11   6      230.62      218.38     93.38 o 
   4  11   6      345.71      466.95    229.34 o 
   5  11   6     2382.26     2900.35    139.45 o 
   6  11   6     3309.97     3236.29    146.74 o 
   7  11   6     4988.75     4694.65    185.11 o 
   8  11   6      477.17      577.65    182.39 o 
   9  11   6     1800.92     2659.21    529.63 o 
  10  11   6     1559.64     1424.50    253.04 o 
  -1  12   6     2831.94     2943.65    205.02 o 
   0  12   6     2927.70     2719.14    262.50 o 
   1  12   6     8012.72     7193.75    161.84 o 
   2  12   6      515.24      582.93     93.87 o 
   3  12   6      146.60      274.71    127.29 o 
   4  12   6     2359.01     2436.98    164.92 o 
   5  12   6     3861.44     4015.99    179.11 o 
   6  12   6     3732.49     3221.44    129.75 o 
   7  12   6     1699.12     1821.60    115.44 o 
   8  12   6      889.79     1032.93    223.49 o 
   9  12   6     2992.59     2759.87    442.36 o 
  -2  13   6     3230.55     3685.22    481.60 o 
  -1  13   6      428.87      452.98     58.18 o 
   0  13   6      992.86     1411.19    135.29 o 
   1  13   6      645.53      684.09    112.44 o 
   2  13   6      998.86     1221.32    178.13 o 
   3  13   6     1163.96     1336.34    210.93 o 
   4  13   6      472.40      408.95     48.19 o 
   5  13   6     1106.44     1760.19    533.78 o 
   6  13   6     1129.24     1102.66    434.51 o 
  -2  14   6      417.81      367.09    265.51 o 
  -1  14   6      136.31      234.11    448.82 o 
   0  14   6      531.60      496.84     28.17 o 
   1  14   6      142.89      175.25    114.78 o 
   2  14   6      502.96      660.53    141.83 o 
   3  14   6     1848.73     1867.60    166.45 o 
   4  14   6      919.35      937.72    116.37 o 
   5  14   6      255.31      337.08    187.93 o 
   6  14   6      911.80     1157.60    326.92 o 
  -2  15   6      270.81      502.84    424.81 o 
  -1  15   6      250.45      286.28     55.87 o 
   0  15   6       27.02       10.16    239.19 o 
   1  15   6      141.86      128.37      3.66 o 
   2  15   6      104.11       96.23     77.20 o 
   3  15   6      496.29      527.17    176.45 o 
  -1 -15   7      258.33      191.16     79.63 o 
   0 -15   7       27.12       20.32     21.67 o 
  -5 -14   7     2506.94     2153.60    260.89 o 
  -4 -14   7      747.43      748.03    452.51 o 
  -3 -14   7      664.06     1492.83    436.81 o 
  -2 -14   7      565.42      570.26    389.72 o 
  -1 -14   7      722.58      799.14    132.31 o 
   0 -14   7      849.22     1275.76    122.98 o 
   1 -14   7      198.55      250.79     51.02 o 
   2 -14   7     1041.98     1017.47    178.77 o 
   3 -14   7     1862.36     2054.68    175.70 o 
   4 -14   7     3631.32     3617.60    204.09 o 
   5 -14   7      168.43      548.10    526.86 o 
  -7 -13   7     1053.50     1081.42    139.45 o 
  -6 -13   7     4056.27     3942.41    417.42 o 
  -5 -13   7      788.92      959.05    424.81 o 
  -4 -13   7     2339.14     2107.88     27.24 o 
  -3 -13   7     3234.92     3609.49    490.84 o 
  -2 -13   7     1388.68     2355.65    345.41 o 
  -1 -13   7        9.80       80.10    133.95 o 
   0 -13   7       47.11       93.48     65.68 o 
   1 -13   7      686.30      661.95    120.98 o 
   2 -13   7      559.89      507.62    180.30 o 
   3 -13   7     1903.18     1751.21    233.64 o 
   4 -13   7     1269.48     1804.98    178.35 o 
   5 -13   7      276.87      499.61    237.34 o 
   6 -13   7      861.18      953.97    518.08 o 
   7 -13   7      310.23      634.84    347.05 o 
  -9 -12   7     1092.06     1128.51    380.02 o 
  -8 -12   7      187.37      373.55    480.22 o 
  -7 -12   7      887.98      814.99    114.05 o 
  -6 -12   7      480.97      585.96    323.22 o 
  -5 -12   7     4233.48     4652.12    529.63 o 
  -4 -12   7     1490.95     2275.50    437.28 o 
  -3 -12   7     1381.18     1877.01    202.25 o 
  -2 -12   7     4132.46     4042.59    289.93 o 
  -1 -12   7       31.95      101.07    138.52 o 
   0 -12   7      518.44      474.63     55.87 o 
   1 -12   7      904.05     1079.26    235.29 o 
   2 -12   7      720.44      643.57    256.41 o 
   3 -12   7      819.10      988.86    393.41 o 
   4 -12   7      296.88      478.17    259.28 o 
   5 -12   7     1343.02     1522.03     69.45 o 
   6 -12   7     2999.21     2610.57     69.72 o 
   7 -12   7     1636.85     1444.52    205.02 o 
   8 -12   7       22.98      171.96    181.86 o 
 -10 -11   7      476.09      534.24    365.24 o 
  -9 -11   7      737.59      969.67    473.29 o 
  -8 -11   7      127.51      139.45    340.77 o 
  -7 -11   7      834.49      806.68     84.04 o 
  -6 -11   7      444.98      482.99    204.55 o 
  -5 -11   7      266.48      478.83    507.92 o 
  -4 -11   7      197.80      273.36     33.71 o 
  -3 -11   7     6037.62     5871.54    270.79 o 
  -2 -11   7     1604.43     1840.18    155.76 o 
  -1 -11   7      542.63      596.32     84.27 o 
   0 -11   7     3473.95     3758.06    236.19 o 
   1 -11   7      967.84      994.53     19.16 o 
   2 -11   7     1275.11     1580.62    122.86 o 
   3 -11   7     4411.14     4084.53    141.84 o 
   4 -11   7     1792.35     2187.87    148.85 o 
   5 -11   7      473.90      619.41    223.30 o 
   6 -11   7     3361.43     2889.28    130.58 o 
   7 -11   7      381.52      370.96     46.43 o 
   8 -11   7     2338.84     1995.65    175.78 o 
   9 -11   7      664.85      600.76     73.46 o 
 -10 -10   7      948.87     1023.24    404.95 o 
  -9 -10   7      190.02      461.75    417.42 o 
  -8 -10   7      655.56      658.92    229.03 o 
  -7 -10   7      681.33      916.11    412.34 o 
  -6 -10   7       77.59      401.26    463.60 o 
  -5 -10   7     1370.76     1684.46    551.79 o 
  -4 -10   7       36.38      284.90    448.82 o 
  -3 -10   7     1393.27     1581.04    301.87 o 
  -2 -10   7      318.28      338.33     33.48 o 
  -1 -10   7      415.86      647.23    269.47 o 
   0 -10   7     5637.35     5263.08    177.71 o 
   1 -10   7     1668.14     1957.15    176.80 o 
   2 -10   7     1769.60     2520.40    259.89 o 
   3 -10   7     2028.48     2476.10    114.12 o 
   4 -10   7     9571.59     9129.82    169.65 o 
   5 -10   7     1029.80     1343.45    182.23 o 
   6 -10   7      119.63       90.45     15.01 o 
   7 -10   7     1837.47     2160.35    135.22 o 
   8 -10   7     3485.58     3911.72    194.67 o 
   9 -10   7     1144.73     1446.06    123.78 o 
  10 -10   7       46.93       49.28     65.55 o 
 -10  -9   7       95.24       85.42    194.40 o 
  -9  -9   7     1801.44     2377.55    190.70 o 
  -8  -9   7      741.70      664.00    221.18 o 
  -7  -9   7     4338.60     4235.62    449.74 o 
  -6  -9   7      776.36      826.53    537.94 o 
  -5  -9   7      941.14     1158.53    465.90 o 
  -4  -9   7     3029.27     3480.20    287.21 o 
  -3  -9   7     2173.25     2203.32     86.95 o 
  -2  -9   7     1886.39     2015.85     72.19 o 
  -1  -9   7     1555.49     1971.67    289.50 o 
   0  -9   7     1789.39     1846.33     95.47 o 
   1  -9   7     1252.69     1388.11    184.40 o 
   2  -9   7      664.82     1743.34    259.78 o 
   3  -9   7     3082.51     3045.29    141.63 o 
   4  -9   7     1003.84     1440.23     99.44 o 
   5  -9   7       98.78      138.13    232.18 o 
   6  -9   7      318.86      515.98    134.77 o 
   7  -9   7      260.47      396.50     69.47 o 
   8  -9   7      159.52      163.17     58.98 o 
   9  -9   7      302.74      456.19     85.40 o 
  10  -9   7      308.82      442.09     75.25 o 
  11  -9   7     1925.64     1643.16    118.24 o 
 -10  -8   7      392.18      404.95     72.49 o 
  -9  -8   7     1875.23     1830.37    341.23 o 
  -8  -8   7     2034.68     2396.02    406.34 o 
  -7  -8   7      930.69     1317.37    171.77 o 
  -6  -8   7      406.09      544.17    129.62 o 
  -5  -8   7       51.04      107.97    171.33 o 
  -4  -8   7        5.28      134.59    114.12 o 
  -3  -8   7     2471.87     2747.94    233.35 o 
  -2  -8   7      935.50     1409.35    262.38 o 
  -1  -8   7     2308.40     2250.96    183.51 o 
   0  -8   7      590.92     1592.71    242.61 o 
   1  -8   7      850.73      873.45     72.74 o 
   2  -8   7     5570.53     5242.28     90.69 o 
   3  -8   7     2673.94     2815.72    245.32 o 
   4  -8   7      559.74      552.97     60.89 o 
   5  -8   7      698.83      861.39    139.73 o 
   6  -8   7     5510.59     5483.31    125.83 o 
   7  -8   7     3188.64     3547.90    127.90 o 
   8  -8   7      946.03      887.91    196.43 o 
   9  -8   7      444.02      538.59    154.36 o 
  10  -8   7      384.79      483.33    126.67 o 
  11  -8   7      547.15      536.24     30.65 o 
  12  -8   7     2646.78     2329.87    197.09 o 
  -9  -7   7       93.81      146.38    163.91 o 
  -8  -7   7      753.21      917.57    305.79 o 
  -7  -7   7     5675.91     5341.15    439.82 o 
  -6  -7   7    16714.83    16412.37    230.87 o 
  -5  -7   7     4737.81     4372.24    262.11 o 
  -4  -7   7     4255.74     4850.35    218.36 o 
  -3  -7   7     2621.99     2931.79    297.30 o 
  -2  -7   7     2115.24     2450.81    223.91 o 
  -1  -7   7     1610.98     2108.74    276.35 o 
   0  -7   7     4819.95     4740.85    313.10 o 
   1  -7   7     6298.06     6929.63    259.39 o 
   2  -7   7      979.38     1050.90    250.22 o 
   3  -7   7      921.15      825.57     34.73 o 
   4  -7   7      659.65      720.66     83.42 o 
   5  -7   7     3475.62     3222.27    274.87 o 
   6  -7   7     4004.89     3637.90    344.62 o 
   7  -7   7     1253.25     1370.20    149.22 o 
   8  -7   7     1291.63     1391.67    177.47 o 
   9  -7   7       47.10      111.40     40.76 o 
  10  -7   7     1584.11     2391.60    190.78 o 
  11  -7   7      593.43      796.06    251.39 o 
  12  -7   7     1650.24     1568.58    367.53 o 
 -11  -6   7      468.29      357.39    540.71 o 
 -10  -6   7     2728.32     2985.21    151.92 o 
  -9  -6   7      266.20      318.57    104.82 o 
  -8  -6   7     4506.08     4435.49    121.42 o 
  -7  -6   7     9304.98     8047.16    223.49 o 
  -6  -6   7     8525.85     8512.02    276.63 o 
  -5  -6   7    17090.68    15323.44    172.09 o 
  -4  -6   7     1567.94     2278.88    232.61 o 
  -3  -6   7     5152.17     5404.10    222.59 o 
  -2  -6   7     1038.86     1002.14     71.04 o 
  -1  -6   7     2825.29     2878.23    117.67 o 
   0  -6   7     7301.84     7239.54    188.14 o 
   1  -6   7     6704.64     6130.46     99.84 o 
   2  -6   7      119.85      187.46     99.85 o 
   3  -6   7     2225.75     1983.05    145.11 o 
   4  -6   7     7073.13     6251.57    385.94 o 
   5  -6   7     1543.59     1865.75    138.49 o 
   6  -6   7     2698.46     2769.21     57.38 o 
   7  -6   7     5756.30     5607.13    179.92 o 
   8  -6   7     9418.75     8207.15    105.46 o 
   9  -6   7     2065.03     2558.44    136.94 o 
  10  -6   7       21.97       19.28     54.63 o 
  11  -6   7      360.10      475.15    127.65 o 
  12  -6   7     2886.08     2830.53    162.71 o 
  13  -6   7     2580.86     2211.91     52.16 o 
 -14  -5   7       60.07      239.65    181.93 o 
 -13  -5   7     1971.38     1983.67     43.40 o 
 -12  -5   7     1884.11     1880.70     84.96 o 
 -11  -5   7     2525.85     2963.97    429.89 o 
 -10  -5   7       37.05      201.32    165.31 o 
  -9  -5   7     3777.67     4041.23    359.70 o 
  -8  -5   7      308.21      268.07    338.19 o 
  -7  -5   7     6567.74     6062.27    238.49 o 
  -6  -5   7    11504.46    10888.23    305.98 o 
  -5  -5   7       86.91      138.77    224.44 o 
  -4  -5   7     1715.30     1672.89    233.41 o 
  -3  -5   7      786.68      742.23     59.06 o 
  -2  -5   7     2294.53     2700.86    173.66 o 
  -1  -5   7     8151.66     8219.33    107.28 o 
   0  -5   7    17953.74    17142.90    328.68 o 
   1  -5   7      818.02      850.77    121.03 o 
   2  -5   7     1784.26     2468.05    240.11 o 
   3  -5   7     8720.78     8960.06    361.94 o 
   4  -5   7      686.73      843.77    214.65 o 
   5  -5   7     5683.05     5467.41    190.43 o 
   6  -5   7    15328.61    14291.41    143.38 o 
   7  -5   7    10309.66     9152.81    129.11 o 
   8  -5   7     4020.04     4284.38    207.69 o 
   9  -5   7     3973.77     3592.95    285.02 o 
  10  -5   7      859.58      912.84    130.56 o 
  11  -5   7      489.64      617.92     91.65 o 
  12  -5   7       81.21      200.14     71.46 o 
  13  -5   7       78.93      299.63    156.68 o 
 -14  -4   7      315.80      316.30     74.80 o 
 -13  -4   7     1647.31     1635.05     73.88 o 
 -12  -4   7     1912.93     1725.56    331.54 o 
 -11  -4   7      505.34      549.48    127.90 o 
 -10  -4   7      123.94      406.80    328.77 o 
  -9  -4   7     1258.64     1694.78    276.28 o 
  -8  -4   7     3397.93     3273.12    119.66 o 
  -7  -4   7     1294.36     1214.01    287.85 o 
  -6  -4   7     1592.11     1381.39    135.38 o 
  -5  -4   7     1974.38     1861.60    194.26 o 
  -4  -4   7     2596.05     2532.78    105.88 o 
  -3  -4   7      113.06      246.02    108.91 o 
  -2  -4   7     4546.18     4436.77    421.20 o 
  -1  -4   7      717.62      840.84    114.83 o 
   0  -4   7     1894.11     2310.06    221.93 o 
   1  -4   7     7293.10     6749.37     98.88 o 
   2  -4   7     8835.85     8273.85    147.53 o 
   3  -4   7     2670.65     3021.98    122.53 o 
   4  -4   7     1187.41     1169.37    208.89 o 
   5  -4   7     1843.22     2219.13    156.19 o 
   6  -4   7      524.89      588.11    123.97 o 
   7  -4   7    20453.21    18211.39   1182.60 o 
   8  -4   7     3566.50     3633.40    158.90 o 
   9  -4   7     3844.89     3796.16    160.14 o 
  10  -4   7     1599.09     1744.56     91.73 o 
  11  -4   7     3678.47     3520.54    176.27 o 
  12  -4   7        6.62      278.46    279.67 o 
  13  -4   7      452.55      755.04    310.19 o 
 -14  -3   7     1003.85     1038.47    445.13 o 
 -13  -3   7      817.32     1692.77    494.99 o 
 -12  -3   7      575.98      599.35     56.33 o 
 -11  -3   7       38.50      360.16    519.01 o 
 -10  -3   7     2536.15     2617.29    302.68 o 
  -9  -3   7      606.43      601.47    217.85 o 
  -8  -3   7        3.08      182.27     74.66 o 
  -7  -3   7     3648.67     3422.14     80.23 o 
  -6  -3   7    13722.27    14067.22    448.72 o 
  -5  -3   7      231.94      246.00     70.92 o 
  -4  -3   7       94.96      124.57     28.64 o 
  -3  -3   7     7575.53     7290.98     81.64 o 
  -2  -3   7    31459.33    29870.24    615.91 o 
  -1  -3   7     4869.05     4738.81    128.00 o 
   0  -3   7     3649.95     3347.94     92.45 o 
   1  -3   7    14708.85    13833.31    282.19 o 
   2  -3   7    14089.11    14070.33    734.88 o 
   3  -3   7     7404.47     7192.71     75.99 o 
   4  -3   7      223.43      228.26     86.16 o 
   5  -3   7      592.26      700.92     91.46 o 
   6  -3   7     5033.80     5140.73    189.90 o 
   7  -3   7     2467.11     3005.53    270.76 o 
   8  -3   7     6328.93     6019.78    103.45 o 
   9  -3   7      532.44      549.14     64.57 o 
  10  -3   7     3666.24     3311.69     97.77 o 
  11  -3   7     1784.32     1749.59    283.05 o 
  12  -3   7      913.52     1320.64    167.38 o 
  13  -3   7      610.78      624.08    125.30 o 
  14  -3   7      211.25      203.87    114.51 o 
 -14  -2   7      703.54      719.41    273.36 o 
 -13  -2   7      173.63      417.88    391.56 o 
 -12  -2   7       63.33      174.08    513.00 o 
 -11  -2   7     2793.30     2752.02    141.30 o 
 -10  -2   7     3676.24     3622.74    203.17 o 
  -9  -2   7     1057.73      932.50    147.37 o 
  -8  -2   7      454.77      572.64    274.56 o 
  -7  -2   7     3025.75     3309.64    184.92 o 
  -6  -2   7     1537.00     1507.17    233.01 o 
  -5  -2   7     2995.73     3221.48    135.21 o 
  -4  -2   7     1703.73     1931.70     92.74 o 
  -3  -2   7    10676.09    11675.13    833.95 o 
  -2  -2   7     2593.39     2720.35    107.31 o 
  -1  -2   7    44592.16    40672.05    194.60 o 
   0  -2   7      262.01      344.50     89.22 o 
   1  -2   7    12103.59    12181.80    589.72 o 
   2  -2   7     6182.98     6767.82    254.95 o 
   3  -2   7    21859.85    21387.97    924.21 o 
   4  -2   7     6389.11     6511.86    160.34 o 
   5  -2   7     3586.38     3421.48    242.82 o 
   6  -2   7     4040.62     3755.12     64.82 o 
   7  -2   7     1229.24     1334.64    163.31 o 
   8  -2   7     3413.15     3269.24    180.65 o 
   9  -2   7     4144.04     3754.59     57.66 o 
  10  -2   7     4857.76     4473.78    196.98 o 
  11  -2   7     1617.52     1883.97    136.82 o 
  12  -2   7     2088.84     2298.45    108.87 o 
  13  -2   7     2267.49     2667.09    175.32 o 
  14  -2   7      732.37      970.43    313.83 o 
 -14  -1   7      593.61      602.12     33.71 o 
 -13  -1   7      119.28      433.12    461.75 o 
 -12  -1   7      497.26      711.09    313.53 o 
 -11  -1   7      699.35      809.45    240.11 o 
 -10  -1   7     9679.62     8397.17    399.18 o 
  -9  -1   7     1267.31     1600.62    141.06 o 
  -8  -1   7     1934.57     2463.73    176.00 o 
  -7  -1   7     3171.70     3368.38    216.33 o 
  -6  -1   7      204.06      286.60     64.46 o 
  -5  -1   7     2437.27     2460.71    211.41 o 
  -4  -1   7     5834.85     5426.07    180.24 o 
  -3  -1   7      584.13      598.98     36.10 o 
  -2  -1   7    30572.25    29801.45    419.55 o 
  -1  -1   7    12062.85    12722.74    635.17 o 
   0  -1   7    13333.55    13658.11    443.66 o 
   1  -1   7     6520.50     6527.85    125.57 o 
   2  -1   7    48174.34    45336.05    345.59 o 
   3  -1   7    12704.49    12133.64    555.00 o 
   4  -1   7     1172.00     1289.04    110.02 o 
   5  -1   7    14372.07    13491.12    430.89 o 
   6  -1   7      554.03      592.88     20.13 o 
   7  -1   7     9688.03     9605.47    225.25 o 
   8  -1   7      338.50      590.06    143.81 o 
   9  -1   7     2819.12     2470.00    277.96 o 
  10  -1   7     2578.05     2399.57     48.76 o 
  11  -1   7      933.46     1571.20    146.55 o 
  12  -1   7     1457.10     2181.85    174.61 o 
  13  -1   7       94.15       98.81      4.61 o 
  14  -1   7       46.02      144.14    210.98 o 
 -14   0   7        1.72        0.92    165.31 o 
 -13   0   7       40.16      158.84    271.05 o 
 -12   0   7      306.40      389.25    143.60 o 
 -11   0   7     2815.12     2910.40    202.25 o 
 -10   0   7      216.04      453.75    220.77 o 
  -9   0   7        1.72      116.87    344.47 o 
  -8   0   7     6295.15     6098.04    155.74 o 
  -7   0   7     4178.16     4334.35    271.85 o 
  -6   0   7     3098.77     2861.99    453.83 o 
  -5   0   7     6815.55     6733.97    155.89 o 
  -4   0   7    14839.83    16578.59    221.15 o 
  -3   0   7      836.39      820.08    106.40 o 
  -2   0   7     1438.61     1696.70    152.21 o 
  -1   0   7    16104.79    16632.61    159.11 o 
   0   0   7      476.86      879.89    138.82 o 
   1   0   7     8687.48     9026.65    123.76 o 
   2   0   7     3774.16     3481.20    246.28 o 
   3   0   7    19557.85    19522.80    361.68 o 
   4   0   7      269.06      563.37    137.40 o 
   5   0   7     7741.09     7447.71    138.25 o 
   6   0   7       10.62       40.66    107.27 o 
   7   0   7     2668.00     3336.33    179.02 o 
   8   0   7     3746.11     3585.62     95.66 o 
   9   0   7      221.70      280.85     92.22 o 
  10   0   7     1266.91     1262.05     74.97 o 
  11   0   7    18984.36    18048.24    288.16 o 
  12   0   7        5.72       21.39    120.01 o 
  13   0   7       61.61      143.26     38.34 o 
  14   0   7     1972.59     2332.10    252.47 o 
 -14   1   7      605.41      640.45     69.26 o 
 -13   1   7       82.72       75.73    127.90 o 
 -12   1   7      600.40      572.11    293.21 o 
 -11   1   7      580.07      651.99    219.33 o 
 -10   1   7     9443.96     8744.16    249.58 o 
  -9   1   7     1136.73     1320.98    383.48 o 
  -8   1   7     2014.49     1894.95     78.02 o 
  -7   1   7     3292.92     2806.92     65.58 o 
  -6   1   7      433.01      395.48    136.12 o 
  -5   1   7     2300.58     2725.42    234.55 o 
  -4   1   7     6030.89     5892.93    148.00 o 
  -3   1   7      742.17      800.85    109.88 o 
  -2   1   7    29487.84    29153.61    377.08 o 
  -1   1   7    12055.44    12388.92    726.60 o 
   0   1   7    13861.79    14304.77    330.71 o 
   1   1   7     7157.39     7380.35    132.18 o 
   2   1   7    46428.81    44673.20    267.83 o 
   3   1   7    12524.20    12733.07    455.17 o 
   4   1   7     1052.98     1161.36    143.61 o 
   5   1   7    13967.36    14599.12    397.35 o 
   6   1   7      229.10      507.73    120.30 o 
   7   1   7     9512.71     9408.89    126.34 o 
   8   1   7      322.89      517.43    123.10 o 
   9   1   7     3254.46     3787.65    194.73 o 
  10   1   7     3091.22     3100.20    132.45 o 
  11   1   7     1010.65     1227.06    165.72 o 
  12   1   7     1567.88     2526.58    244.03 o 
  13   1   7      103.79      256.52    150.90 o 
  14   1   7       49.17       72.69     21.81 o 
 -14   2   7      650.66      698.16    410.03 o 
 -13   2   7      151.73      207.79    311.22 o 
 -12   2   7       67.24       67.42    530.09 o 
 -11   2   7     2895.36     2890.09     17.08 o 
 -10   2   7     3365.29     3005.03    100.01 o 
  -9   2   7     1263.55     1266.84    102.33 o 
  -8   2   7      424.64      698.39    316.38 o 
  -7   2   7     2824.97     3261.82    206.78 o 
  -6   2   7     2015.09     2544.13    305.50 o 
  -5   2   7     3127.02     3278.98    162.36 o 
  -4   2   7     1852.42     2216.38    148.11 o 
  -3   2   7    10927.67    10939.29    935.01 o 
  -2   2   7     2964.45     3693.10    213.62 o 
  -1   2   7    45810.70    43340.10    291.52 o 
   0   2   7      447.15      432.76     24.05 o 
   1   2   7    12752.32    12422.27    931.38 o 
   2   2   7     7103.27     7204.12    115.99 o 
   3   2   7    20045.70    19783.23    195.13 o 
   4   2   7     6291.68     6098.88     97.37 o 
   5   2   7     3572.84     3470.42    113.31 o 
   6   2   7     3633.52     3638.68     92.45 o 
   7   2   7     1146.50     1404.24    179.78 o 
   8   2   7     3825.20     4051.18    148.25 o 
   9   2   7     4002.63     3593.91    153.46 o 
  10   2   7     4778.90     4786.71    196.85 o 
  11   2   7     1748.56     1695.27    338.76 o 
  12   2   7     2251.59     2438.14    310.70 o 
  13   2   7     2467.79     2910.49    135.53 o 
  14   2   7      799.17      684.10    195.61 o 
 -14   3   7     1026.60     1086.03    450.67 o 
 -13   3   7      894.83     1030.16    135.29 o 
 -12   3   7      470.49      608.59    264.12 o 
 -11   3   7       24.75       30.48     68.80 o 
 -10   3   7     2465.97     2607.50    371.25 o 
  -9   3   7      564.96      447.93     62.34 o 
  -8   3   7        2.62      268.64    116.37 o 
  -7   3   7     3825.57     3851.93    127.66 o 
  -6   3   7    13634.64    13256.84    337.82 o 
  -5   3   7      205.44      232.50    127.49 o 
  -4   3   7      241.57      233.23     99.08 o 
  -3   3   7     7951.65     8052.25    268.29 o 
  -2   3   7    31824.73    29593.28    525.94 o 
  -1   3   7     4768.35     4637.14    107.25 o 
   0   3   7     3548.55     3264.18     75.82 o 
   1   3   7    15050.91    16239.27    435.61 o 
   2   3   7    12233.05    11464.17    823.41 o 
   3   3   7     6847.13     6365.34     68.21 o 
   4   3   7      181.79      255.63     75.40 o 
   5   3   7      539.69      649.09     67.82 o 
   6   3   7     5151.92     4805.31    123.07 o 
   7   3   7     2039.64     2297.82    188.79 o 
   8   3   7     6625.28     6960.60    248.03 o 
   9   3   7      538.01      608.57     91.47 o 
  10   3   7     3834.62     3423.10    161.91 o 
  11   3   7     2134.37     2116.47    294.60 o 
  12   3   7     1056.12      968.77    439.35 o 
  13   3   7      761.24     1027.12     73.42 o 
  14   3   7      218.65      495.17    300.25 o 
 -14   4   7      288.87      497.30    252.58 o 
 -13   4   7     1647.18     1663.68    534.71 o 
 -12   4   7     2245.54     1762.03      5.54 o 
 -11   4   7      565.69      560.10     38.79 o 
 -10   4   7      198.02      241.03    165.31 o 
  -9   4   7     1395.87     1459.45     97.81 o 
  -8   4   7     3318.70     3012.16    185.52 o 
  -7   4   7     1439.54     1623.40    118.11 o 
  -6   4   7     1334.02     1281.47    230.51 o 
  -5   4   7     1713.44     1940.98    120.86 o 
  -4   4   7     2594.27     2540.34    169.61 o 
  -3   4   7       55.24       97.50     97.33 o 
  -2   4   7     4828.68     4783.44    220.57 o 
  -1   4   7      919.19      955.87     88.79 o 
   0   4   7     1719.79     1803.02    267.16 o 
   1   4   7     7102.37     6592.55    248.62 o 
   2   4   7     8839.43     8413.88    127.26 o 
   3   4   7     2754.82     2509.11     82.29 o 
   4   4   7     1201.62     1834.57    130.25 o 
   5   4   7     1732.39     1998.91    150.36 o 
   6   4   7      529.82      597.98     63.44 o 
   7   4   7    20945.53    18819.24    448.57 o 
   8   4   7     3323.51     3169.50    118.67 o 
   9   4   7     3682.00     3801.57    175.60 o 
  10   4   7     1650.66     1645.10    161.64 o 
  11   4   7     3976.89     3924.67    202.48 o 
  12   4   7       16.28      102.49    240.84 o 
  13   4   7      546.21      642.59     83.81 o 
 -14   5   7       80.35      420.65    448.82 o 
 -13   5   7     2037.00     2055.71    199.48 o 
 -12   5   7     1753.18     2671.68    479.76 o 
 -11   5   7     2853.41     3338.91    311.22 o 
 -10   5   7       70.31      248.88    418.81 o 
  -9   5   7     3696.36     3242.10     35.33 o 
  -8   5   7      429.93      393.60     98.30 o 
  -7   5   7     6178.76     5708.03    150.35 o 
  -6   5   7    11835.92    10566.55   1059.87 o 
  -5   5   7      145.91      209.11    135.02 o 
  -4   5   7     1437.88     1678.53    104.06 o 
  -3   5   7     1018.58      968.52    109.54 o 
  -2   5   7     2481.60     2539.13    157.20 o 
  -1   5   7     7171.64     6839.18    182.94 o 
   0   5   7    18832.20    18123.82    630.88 o 
   1   5   7      726.84      742.33     58.01 o 
   2   5   7     1220.04     1369.19    307.61 o 
   3   5   7     7804.15     7406.54     70.69 o 
   4   5   7      756.59     1072.63     67.70 o 
   5   5   7     5869.75     5487.49    156.16 o 
   6   5   7    15550.10    15570.38    386.54 o 
   7   5   7     9769.54     8957.11    191.33 o 
   8   5   7     4232.38     4274.13    166.69 o 
   9   5   7     3759.74     3738.17    119.02 o 
  10   5   7     1054.36     1046.80    101.38 o 
  11   5   7      456.17      516.53    121.50 o 
  12   5   7      127.22      420.56    224.59 o 
  13   5   7      104.25      316.80    156.77 o 
 -13   6   7      721.97      851.93    127.44 o 
 -12   6   7     1860.07     2110.19    145.91 o 
 -11   6   7      288.08      980.29    403.57 o 
 -10   6   7     2874.56     2729.86    274.28 o 
  -9   6   7      205.14      304.63     60.48 o 
  -8   6   7     4197.78     4376.58    199.52 o 
  -7   6   7     9155.28     8051.76    118.90 o 
  -6   6   7     8528.00     8266.20    216.05 o 
  -5   6   7    17084.58    15131.84    142.39 o 
  -4   6   7     1686.25     1945.08    126.10 o 
  -3   6   7     4894.18     4411.41     45.86 o 
  -2   6   7      857.09      976.54    243.61 o 
  -1   6   7     3570.69     3514.30    156.48 o 
   0   6   7     7240.89     7010.37    148.65 o 
   1   6   7     6408.64     6502.26    170.91 o 
   2   6   7      206.97      265.12    154.85 o 
   3   6   7     2149.31     2311.60    213.51 o 
   4   6   7     7656.49     7061.95    108.23 o 
   5   6   7     1592.70     1543.20    190.18 o 
   6   6   7     2769.21     3205.22    163.83 o 
   7   6   7     5456.43     4888.44    202.25 o 
   8   6   7     8991.95     8584.71    262.35 o 
   9   6   7     2118.37     2279.69    131.78 o 
  10   6   7       20.87       50.83    205.85 o 
  11   6   7      453.69      539.73    133.36 o 
  12   6   7     2857.80     2932.66     79.55 o 
  13   6   7     2761.29     2605.57     80.11 o 
 -13   7   7      158.91      160.23    241.03 o 
 -12   7   7      621.92      909.18    151.92 o 
 -11   7   7     3029.46     2921.49    132.98 o 
 -10   7   7      289.50      337.54    271.05 o 
  -9   7   7       82.20      171.22     92.70 o 
  -8   7   7      770.58      814.63    106.79 o 
  -7   7   7     5979.48     5562.48    196.16 o 
  -6   7   7    16840.51    17887.58    220.42 o 
  -5   7   7     4411.78     4236.80    282.75 o 
  -4   7   7     4755.84     4460.02    132.02 o 
  -3   7   7     2617.70     2953.91    187.50 o 
  -2   7   7     2464.39     3373.93    190.68 o 
  -1   7   7     1336.32     1318.45     64.34 o 
   0   7   7     4770.24     4539.45    171.31 o 
   1   7   7     7069.70     6559.69     89.12 o 
   2   7   7      981.02     1099.03     67.76 o 
   3   7   7     1069.64     1150.89    140.63 o 
   4   7   7      618.82      749.51    141.36 o 
   5   7   7     3567.17     3272.01    241.82 o 
   6   7   7     3802.69     3813.15    202.21 o 
   7   7   7     1212.67     1128.45    139.64 o 
   8   7   7     1107.33     1333.09    370.55 o 
   9   7   7       46.12      103.94    117.26 o 
  10   7   7     1864.14     2260.75    243.11 o 
  11   7   7      519.25      590.86     50.33 o 
  12   7   7     1788.32     1626.90     36.94 o 
 -12   8   7     1720.18     2091.72    191.16 o 
 -11   8   7      128.18      198.55    180.08 o 
 -10   8   7      467.37      460.65     77.15 o 
  -9   8   7     2060.20     1979.75    136.81 o 
  -8   8   7     1774.33     1639.63    195.04 o 
  -7   8   7      903.00      977.36     52.71 o 
  -6   8   7      342.96      568.44    175.32 o 
  -5   8   7       69.90      166.41    132.84 o 
  -4   8   7        6.83       51.14    113.16 o 
  -3   8   7     2101.25     1960.02    101.62 o 
  -2   8   7      808.10     1011.49     58.41 o 
  -1   8   7     2480.76     2948.47    282.60 o 
   0   8   7      548.62      938.33    234.42 o 
   1   8   7      689.63     1249.87    190.17 o 
   2   8   7     5313.64     5045.89     71.85 o 
   3   8   7     2801.43     2760.97    302.13 o 
   4   8   7      580.35      498.45    182.09 o 
   5   8   7      693.89      724.81     40.55 o 
   6   8   7     5330.07     5641.35    214.17 o 
   7   8   7     2974.26     2872.38     44.86 o 
   8   8   7     1032.73     1002.84    208.31 o 
   9   8   7      547.84      515.61     86.35 o 
  10   8   7      492.17      580.92    101.79 o 
  11   8   7      512.04      554.96    347.04 o 
  12   8   7     2629.56     2768.19    193.01 o 
 -11   9   7     3310.26     3354.61    143.60 o 
 -10   9   7       66.57       58.46     36.85 o 
  -9   9   7     1707.79     1901.02    335.23 o 
  -8   9   7      665.67      539.78     60.03 o 
  -7   9   7     4590.88     4309.42    102.68 o 
  -6   9   7      683.13      614.76     64.93 o 
  -5   9   7      975.04      983.61    209.32 o 
  -4   9   7     3078.76     2870.43    106.50 o 
  -3   9   7     1895.73     2095.74    165.93 o 
  -2   9   7     2090.38     1999.87    231.70 o 
  -1   9   7     1821.36     2586.30    241.71 o 
   0   9   7     1755.03     1691.24    119.97 o 
   1   9   7     1381.68     1295.39     37.50 o 
   2   9   7      801.16      937.79    142.50 o 
   3   9   7     2763.25     3117.95    123.86 o 
   4   9   7     1118.58     1125.72    237.67 o 
   5   9   7       78.44      169.11    143.73 o 
   6   9   7      296.85      315.29     59.30 o 
   7   9   7      188.78      318.87    120.80 o 
   8   9   7      114.81      186.14    157.18 o 
   9   9   7      310.28      482.07    101.31 o 
  10   9   7      282.76      279.88      9.23 o 
  11   9   7     1831.95     1437.89    181.93 o 
 -11  10   7      914.68      902.72    211.48 o 
 -10  10   7      911.36     1484.98    253.04 o 
  -9  10   7      160.41      288.59    149.14 o 
  -8  10   7      828.46      902.72    151.45 o 
  -5  10   7     1662.71     1739.87    374.02 o 
  -4  10   7       33.40      257.19    205.94 o 
  -3  10   7     1396.64     1434.68    173.27 o 
  -2  10   7      319.23      379.05    197.51 o 
  -1  10   7      410.69      528.19     71.54 o 
   0  10   7     5842.29     5486.97    220.06 o 
   1  10   7     1727.28     2019.13    119.34 o 
   2  10   7     1642.96     1622.47     90.87 o 
   3  10   7     2021.54     2183.70    194.83 o 
   4  10   7    10152.55     9106.28     65.35 o 
   5  10   7      868.77      983.41    143.69 o 
   6  10   7       76.33       98.92     63.71 o 
   7  10   7     1795.54     2166.73    270.54 o 
   8  10   7     3738.71     4144.33    285.40 o 
   9  10   7     1244.95     1385.18    127.90 o 
  10  10   7       57.45      218.41    482.07 o 
  -5  11   7      309.62      446.05     94.66 o 
  -4  11   7      176.40      317.68    456.21 o 
  -3  11   7     5890.43     5517.44    122.83 o 
  -2  11   7     1673.82     1804.52    102.97 o 
  -1  11   7      531.73      899.95    524.55 o 
   0  11   7     3291.18     3343.53    325.99 o 
   1  11   7     1050.82     1222.24    205.53 o 
   2  11   7     1336.87     1481.27    273.73 o 
   3  11   7     4059.25     4312.04    123.83 o 
   4  11   7     1807.53     2026.43    116.06 o 
   5  11   7      426.14      613.09    156.50 o 
   6  11   7     3415.04     2992.67    314.73 o 
   7  11   7      494.67      564.61    215.85 o 
   8  11   7     2576.57     2456.50     71.57 o 
   9  11   7      687.69      712.48    340.31 o 
  -5  12   7     4429.36     4379.69    144.53 o 
  -4  12   7     1603.22     1457.28    107.13 o 
  -3  12   7     1158.27     1285.51    279.82 o 
  -2  12   7     4272.78     4074.01    246.11 o 
  -1  12   7       43.00      413.73    472.83 o 
   0  12   7      546.60      778.97    401.26 o 
   1  12   7      998.52     1050.14     46.78 o 
   2  12   7      863.87      788.42     64.96 o 
   3  12   7      654.61      848.46     47.64 o 
   4  12   7      261.64      484.09    118.31 o 
   5  12   7     1506.32     1372.30    194.64 o 
   6  12   7     2795.76     3181.50    230.91 o 
   7  12   7     1805.75     1837.76     61.41 o 
   8  12   7       41.68      396.64    515.31 o 
  -5  13   7      667.29      890.25    318.15 o 
  -4  13   7     2420.60     2508.68    247.50 o 
  -3  13   7     3134.50     3795.12    499.61 o 
  -2  13   7     1625.92     2344.76    391.10 o 
  -1  13   7       20.83      258.58    361.09 o 
   0  13   7       31.63      154.22    176.39 o 
   1  13   7      606.53      563.94    194.83 o 
   2  13   7      644.83      703.36     79.06 o 
   3  13   7     1916.16     1875.63     35.93 o 
   4  13   7     1359.93     1679.57    223.81 o 
   5  13   7      310.64      451.56    182.96 o 
  -5  14   7     2502.34     2562.71    522.70 o 
  -4  14   7      730.09      894.87    367.55 o 
  -3  14   7      655.66      611.36    156.99 o 
  -2  14   7      542.40      528.70    113.59 o 
  -1  14   7      578.39      526.39    191.16 o 
   0  14   7      880.28     1237.49    127.44 o 
   1  14   7      196.92      137.28     45.25 o 
   2  14   7     1137.97     1540.40    154.44 o 
   3  14   7     2024.60     2202.34    139.73 o 
   4  14   7     3618.07     3358.31    170.26 o 
   5  14   7      202.75      303.37    129.75 o 
  -1  15   7      275.28      621.51    546.71 o 
   0  15   7       40.88       76.19     96.51 o 
  -4 -14   8      888.68      748.03    278.90 o 
  -3 -14   8      535.98      567.49    105.74 o 
  -2 -14   8      806.37      890.25    486.68 o 
  -1 -14   8     2378.66     2375.46    243.57 o 
   0 -14   8      481.27      502.06     81.27 o 
   1 -14   8     1213.99     1972.91    346.51 o 
   2 -14   8      523.27      471.70     53.33 o 
   3 -14   8     4075.67     3900.59    117.92 o 
  -6 -13   8     2169.14     1864.08    179.16 o 
  -5 -13   8     2952.78     3304.28    305.22 o 
  -4 -13   8      836.45      709.71     96.51 o 
  -3 -13   8     1414.53     1759.26    126.52 o 
  -2 -13   8      473.90      527.32    150.53 o 
  -1 -13   8      619.61      629.22     58.87 o 
   0 -13   8     1170.78     1215.92    162.10 o 
   1 -13   8       79.59      155.09     76.89 o 
   2 -13   8      349.25      381.99    137.87 o 
   3 -13   8      278.16      264.12    439.59 o 
   4 -13   8     1767.02     2040.93    404.95 o 
   5 -13   8      181.63      203.17     77.57 o 
   6 -13   8      402.99      324.60     32.01 o 
  -8 -12   8      243.11      218.87      3.69 o 
  -7 -12   8      208.49      278.90    135.75 o 
  -6 -12   8     1921.76     2310.59    526.39 o 
  -5 -12   8     1395.99     1491.91    308.45 o 
  -4 -12   8     1005.30      872.71      1.85 o 
  -3 -12   8     1969.38     1999.84     83.11 o 
  -2 -12   8      611.47      655.11    141.96 o 
  -1 -12   8      823.35      741.63     89.07 o 
   0 -12   8      876.74      836.09    118.01 o 
   1 -12   8      412.07      546.73    120.21 o 
   2 -12   8      980.37     1054.91    207.51 o 
   3 -12   8      526.74      573.49    176.39 o 
   4 -12   8      910.74      801.62      4.60 o 
   5 -12   8      280.97      450.95    342.79 o 
   6 -12   8      297.60      395.62    114.98 o 
   7 -12   8      289.82      268.46    136.45 o 
  -9 -11   8      393.99      585.50    489.92 o 
  -8 -11   8      455.33      625.21    507.92 o 
  -7 -11   8      138.35      148.68    411.88 o 
  -6 -11   8      295.73      389.25    348.62 o 
  -5 -11   8     1081.43     1552.86    141.76 o 
  -4 -11   8      432.05      765.12    496.84 o 
  -3 -11   8      908.44      838.54    378.63 o 
  -2 -11   8      197.24      479.51    301.76 o 
  -1 -11   8      703.57     1299.97    144.17 o 
   0 -11   8     3699.59     3206.16    187.08 o 
   1 -11   8     2504.64     2997.01    186.86 o 
   2 -11   8     1137.10     1468.16    145.50 o 
   3 -11   8     4068.08     3833.65    202.02 o 
   4 -11   8     3814.16     3595.20    163.73 o 
   5 -11   8     1218.97     1375.44    164.66 o 
   6 -11   8      248.57      389.36    104.49 o 
   7 -11   8     2140.25     2348.30    249.83 o 
   8 -11   8     2325.96     2193.96    153.20 o 
   9 -11   8      576.51      782.57    194.53 o 
 -10 -10   8      190.04      222.10    355.55 o 
  -9 -10   8      344.24      415.11    100.20 o 
  -8 -10   8      137.66      149.14     17.08 o 
  -7 -10   8       47.03      284.44    241.03 o 
  -6 -10   8      553.09      618.28    339.85 o 
  -5 -10   8     4984.22     5154.97    161.15 o 
  -4 -10   8     1254.75     1380.17    476.99 o 
  -3 -10   8      695.92      762.79    133.70 o 
  -2 -10   8       61.33       48.40     31.63 o 
  -1 -10   8    12143.35    12517.04    361.13 o 
   0 -10   8     1372.38     1719.09    146.17 o 
   1 -10   8     4277.19     3620.93     93.64 o 
   2 -10   8     4479.94     4399.28    186.00 o 
   3 -10   8    13089.53    13839.95    660.99 o 
   4 -10   8     4067.56     4467.58    316.83 o 
   5 -10   8     1955.17     2002.49    268.52 o 
   6 -10   8      414.00      564.56    211.86 o 
   7 -10   8     2857.77     2662.31    147.07 o 
   8 -10   8     1024.47      943.87    163.02 o 
   9 -10   8      649.82     1426.73    151.11 o 
  10 -10   8      188.53      386.47    162.29 o 
 -10  -9   8      918.18     1096.65    469.14 o 
  -9  -9   8     1172.29     1321.53    428.96 o 
  -8  -9   8     2529.33     2523.46    511.62 o 
  -7  -9   8      650.56      574.42     80.34 o 
  -6  -9   8     1335.38     1304.90    526.86 o 
  -5  -9   8     2565.58     3482.05    531.93 o 
  -4  -9   8     4934.86     4750.15     91.20 o 
  -3  -9   8     5057.74     5107.43    171.08 o 
  -2  -9   8     4379.50     4348.67    148.98 o 
  -1  -9   8     2245.71     2314.27    277.32 o 
   0  -9   8    13108.34    13088.88    188.36 o 
   1  -9   8     1402.49     1865.60    210.53 o 
   2  -9   8     2704.90     2730.33    219.33 o 
   3  -9   8     8263.28     7458.15    198.77 o 
   4  -9   8     4778.48     4559.29     87.95 o 
   5  -9   8     2305.18     2403.17    115.09 o 
   6  -9   8       78.92      132.38     74.48 o 
   7  -9   8      140.78      220.85     62.04 o 
   8  -9   8     2925.71     2847.23    226.14 o 
   9  -9   8      264.90      462.12    119.61 o 
  10  -9   8      525.24      640.96    120.37 o 
  -9  -8   8     1840.68     2392.78    300.14 o 
  -8  -8   8      156.30      422.50    532.40 o 
  -7  -8   8      274.18      496.38    301.51 o 
  -6  -8   8      742.25      754.47     90.50 o 
  -5  -8   8     6260.47     5626.32    137.37 o 
  -4  -8   8     2071.43     2316.58    136.45 o 
  -3  -8   8       81.49      170.56     62.54 o 
  -2  -8   8     3677.79     3595.99    150.22 o 
  -1  -8   8     4075.70     3763.38    141.89 o 
   0  -8   8     1759.82     2008.41    244.71 o 
   1  -8   8     2593.10     2543.24    146.11 o 
   2  -8   8     2134.70     2009.88     91.32 o 
   3  -8   8      265.03      255.97     31.60 o 
   4  -8   8     7501.77     6946.79    123.85 o 
   5  -8   8     2078.18     2371.22    123.00 o 
   6  -8   8     2384.33     2219.60     25.50 o 
   7  -8   8      132.83      193.86     98.57 o 
   8  -8   8      260.28      461.95    188.93 o 
   9  -8   8      714.05      636.37     48.20 o 
  10  -8   8      168.12      277.95     86.19 o 
  11  -8   8      694.12      594.27    137.48 o 
  -9  -7   8      418.97      381.50    140.14 o 
  -8  -7   8      178.71      187.79    167.89 o 
  -7  -7   8     6240.03     6132.87    220.47 o 
  -6  -7   8     3463.92     3454.77    276.13 o 
  -5  -7   8     6824.76     6667.49    138.81 o 
  -4  -7   8     4061.61     3740.44    129.01 o 
  -3  -7   8     3762.58     3974.10    138.82 o 
  -2  -7   8     2009.29     1958.99    138.69 o 
  -1  -7   8       42.50      111.16    102.91 o 
   0  -7   8     5042.22     4626.96    136.43 o 
   1  -7   8     1995.60     2064.11    135.59 o 
   2  -7   8     2169.38     2595.03    229.53 o 
   3  -7   8     2658.75     2985.07    161.74 o 
   4  -7   8     1358.75     1600.77    188.96 o 
   5  -7   8     2779.02     2676.81    177.69 o 
   6  -7   8     1200.21     1256.73    132.05 o 
   7  -7   8     1860.14     2157.01    123.23 o 
   8  -7   8     2990.46     3115.01    145.17 o 
   9  -7   8     3369.91     2812.07    421.84 o 
  10  -7   8      739.42     1265.43    213.63 o 
  11  -7   8      274.99      344.58     68.49 o 
  12  -7   8      963.80      877.36    154.54 o 
 -12  -6   8      966.15     1058.79    422.96 o 
 -11  -6   8     1613.38     1603.65    291.36 o 
 -10  -6   8      341.79      626.13    483.91 o 
  -9  -6   8      603.75      745.63    132.99 o 
  -8  -6   8      233.10      380.67    273.86 o 
  -7  -6   8     1661.75     1628.95    332.23 o 
  -6  -6   8    10622.02    10725.12    279.59 o 
  -5  -6   8     8246.70     7262.60    167.81 o 
  -4  -6   8     4898.45     5009.21    137.20 o 
  -3  -6   8     2979.09     2960.42    139.96 o 
  -2  -6   8     5443.70     5420.29    224.68 o 
  -1  -6   8    17909.10    17386.97    961.82 o 
   0  -6   8     8894.58     8690.36    360.51 o 
   1  -6   8     1791.80     2164.65    188.80 o 
   2  -6   8      401.77      435.73     58.37 o 
   3  -6   8    14711.73    14357.63    845.87 o 
   4  -6   8     1498.07     1351.79     84.18 o 
   5  -6   8     3483.87     3172.93     42.93 o 
   6  -6   8     1726.55     1753.75    209.28 o 
   7  -6   8     5603.42     5670.67    166.78 o 
   8  -6   8     3186.78     2752.96    341.74 o 
   9  -6   8     3144.58     3148.85     88.33 o 
  10  -6   8      814.18      665.50    263.03 o 
  11  -6   8      483.96      348.64    132.23 o 
  12  -6   8     1165.09     1567.80    170.65 o 
 -13  -5   8      118.36      161.15    265.04 o 
 -12  -5   8     3125.12     3343.06    413.73 o 
 -11  -5   8      955.60      813.14    123.75 o 
 -10  -5   8      656.59      732.33    221.18 o 
  -9  -5   8       67.57       97.43    404.03 o 
  -8  -5   8     1827.65     2122.83    156.90 o 
  -7  -5   8     3279.50     2992.89     85.91 o 
  -6  -5   8     1611.13     1624.85    114.74 o 
  -5  -5   8     3352.08     3205.55    149.71 o 
  -4  -5   8     7751.33     7193.37    195.01 o 
  -3  -5   8     3149.37     3108.59     78.15 o 
  -2  -5   8     2404.92     2882.52    221.96 o 
  -1  -5   8     8655.06     7623.26    171.55 o 
   0  -5   8     9408.15     8681.92    179.45 o 
   1  -5   8    11486.71    11791.19    937.01 o 
   2  -5   8     6598.34     6599.09    150.22 o 
   3  -5   8      286.97      649.12    240.64 o 
   4  -5   8    17914.26    17084.70   1285.24 o 
   5  -5   8      217.76      252.24     68.83 o 
   6  -5   8     1848.32     1827.12    315.30 o 
   7  -5   8     5855.43     5434.85    188.60 o 
   8  -5   8    11372.32    10689.27    108.23 o 
   9  -5   8     1956.61     1928.44     72.38 o 
  10  -5   8     5156.88     4511.65    116.91 o 
  11  -5   8      623.33      607.91     71.34 o 
  12  -5   8     1337.97     1161.95     66.03 o 
  13  -5   8      764.94      567.29    251.49 o 
 -13  -4   8     2574.90     3256.25    458.98 o 
 -12  -4   8      486.54      451.59    250.27 o 
 -11  -4   8      721.09      935.50    526.86 o 
 -10  -4   8       27.48       59.30    175.60 o 
  -9  -4   8     3464.71     3667.83    166.14 o 
  -8  -4   8     2267.46     2539.14    261.15 o 
  -7  -4   8      558.18      647.43    108.19 o 
  -6  -4   8     5264.75     5290.89    236.35 o 
  -5  -4   8     2775.24     2571.31    113.22 o 
  -4  -4   8     3052.91     3235.79     92.22 o 
  -3  -4   8     5568.37     5691.71    157.16 o 
  -2  -4   8     5854.29     5747.69    104.56 o 
  -1  -4   8      390.29      408.99     77.68 o 
   0  -4   8     9789.79     8671.37    415.30 o 
   1  -4   8      643.13      629.34     63.16 o 
   2  -4   8     4298.03     4231.60     64.95 o 
   3  -4   8     2697.60     3123.87    158.68 o 
   4  -4   8     1723.52     2448.99    181.45 o 
   5  -4   8       87.44      149.91     88.75 o 
   6  -4   8     5588.76     5602.67     95.17 o 
   7  -4   8     1310.88     1723.76    186.76 o 
   8  -4   8     6491.71     6121.79    138.43 o 
   9  -4   8     3457.47     3146.76    171.54 o 
  10  -4   8     3247.59     2598.39     96.62 o 
  11  -4   8     1407.59     1158.80     63.50 o 
  12  -4   8      154.94      149.21    309.61 o 
  13  -4   8      546.53      573.82    242.20 o 
 -14  -3   8       71.92      344.46    230.41 o 
 -13  -3   8     1150.62     1164.07    117.28 o 
 -12  -3   8      871.38     1935.19    462.67 o 
 -11  -3   8     1568.29     2176.68    452.05 o 
 -10  -3   8     2093.36     1861.87    235.94 o 
  -9  -3   8     2125.77     2173.58    241.73 o 
  -8  -3   8     1500.11     1797.48    208.48 o 
  -7  -3   8     6926.36     6408.47    160.08 o 
  -6  -3   8     1413.00     1440.20    238.20 o 
  -5  -3   8     6824.81     6880.60    200.23 o 
  -4  -3   8     1150.28     1077.04     95.92 o 
  -3  -3   8      675.42      640.02     88.30 o 
  -2  -3   8     5130.00     5013.60    259.41 o 
  -1  -3   8     6030.10     6176.87    128.21 o 
   0  -3   8      711.54      689.40     40.63 o 
   1  -3   8     4945.92     4703.15    277.85 o 
   2  -3   8     1426.67     1555.67    222.89 o 
   3  -3   8     6546.71     6729.01    180.79 o 
   4  -3   8      194.91      444.64    142.13 o 
   5  -3   8     7725.67     7204.75    148.62 o 
   6  -3   8      522.61      652.25    160.33 o 
   7  -3   8     6796.74     6198.76    159.10 o 
   8  -3   8      159.69      325.85     84.10 o 
   9  -3   8     9463.28     9839.46    453.34 o 
  10  -3   8     1100.90     1349.96     77.83 o 
  11  -3   8     2212.08     2381.38    105.74 o 
  12  -3   8       49.62       37.56    117.70 o 
  13  -3   8     3145.58     2828.21    232.49 o 
 -14  -2   8     1369.45     1422.65    438.20 o 
 -13  -2   8       70.36      139.45    420.65 o 
 -12  -2   8      265.95      263.20    489.45 o 
 -11  -2   8     2184.33     2462.97    194.40 o 
 -10  -2   8     8477.43     8393.83    387.19 o 
  -9  -2   8     3316.28     3237.43    209.17 o 
  -8  -2   8     1539.56     2053.22    228.22 o 
  -7  -2   8     1073.61     1028.81    181.49 o 
  -6  -2   8     9099.22     8959.96    197.73 o 
  -5  -2   8      203.14      357.42     99.55 o 
  -4  -2   8     6266.83     6493.76    139.25 o 
  -3  -2   8      929.54      884.99     98.22 o 
  -2  -2   8    23384.33    22839.24    259.53 o 
  -1  -2   8     4598.24     4468.16    238.45 o 
   0  -2   8     2066.02     2134.84    113.25 o 
   1  -2   8     1106.52     1853.82    177.38 o 
   2  -2   8     7823.75     7261.37    310.99 o 
   3  -2   8     8415.75     8204.40    264.91 o 
   4  -2   8    10976.63    11049.57    771.94 o 
   5  -2   8     4745.85     4055.47    229.69 o 
   6  -2   8     3479.87     3639.25    127.73 o 
   7  -2   8     2608.13     2632.14    182.80 o 
   8  -2   8    11238.66    12337.36    244.33 o 
   9  -2   8      991.72     1752.17    183.98 o 
  10  -2   8     4080.33     3429.73    104.08 o 
  11  -2   8     1007.24      986.12    183.30 o 
  12  -2   8     1411.83     1732.62    105.04 o 
  13  -2   8      138.51      303.74    164.82 o 
 -14  -1   8       88.38       87.27    246.57 o 
 -13  -1   8     1065.78     1100.35    323.22 o 
 -12  -1   8      170.54      265.51    222.56 o 
 -11  -1   8     6287.74     5358.60    201.78 o 
 -10  -1   8     1074.95      885.86    116.78 o 
  -9  -1   8     1624.44     2206.44    208.45 o 
  -8  -1   8     3687.05     3478.13    148.62 o 
  -7  -1   8      607.89      789.63    287.69 o 
  -6  -1   8      324.18      398.94     92.95 o 
  -5  -1   8     1737.96     1470.21    129.73 o 
  -4  -1   8     3929.69     3760.94    218.54 o 
  -3  -1   8     3528.79     3297.01    260.69 o 
  -2  -1   8     3179.19     3203.78    117.85 o 
  -1  -1   8    11040.68     9662.67     89.77 o 
   0  -1   8     5470.57     5581.54    176.68 o 
   1  -1   8     1234.52     1480.71    140.20 o 
   2  -1   8     6653.45     6506.73     87.76 o 
   3  -1   8     4285.87     4435.59    142.19 o 
   4  -1   8    19445.08    18754.04    639.92 o 
   5  -1   8    10421.24    10487.22    163.28 o 
   6  -1   8     4516.27     4619.44    119.01 o 
   7  -1   8      341.81      569.65    110.08 o 
   8  -1   8     3995.94     4114.71    194.87 o 
   9  -1   8     6188.97     5735.95     98.70 o 
  10  -1   8       67.52      143.97    122.89 o 
  11  -1   8     1754.44     1620.89    139.42 o 
  12  -1   8      453.49      446.61    125.57 o 
  13  -1   8     1376.55     1838.44    196.10 o 
 -14   0   8     1610.87     2057.55    452.51 o 
 -13   0   8      798.76      868.55    171.31 o 
 -12   0   8     1242.88     2101.42    327.84 o 
 -11   0   8      428.93      556.87     76.65 o 
 -10   0   8     5008.43     4236.50     88.19 o 
  -9   0   8      804.78      673.52     59.42 o 
  -8   0   8     2708.54     2693.59    231.34 o 
  -7   0   8     5119.24     4782.43    152.15 o 
  -6   0   8     1554.20     1613.31    462.67 o 
  -5   0   8     8180.31     7647.89    420.01 o 
  -4   0   8    19897.10    18611.38   1156.89 o 
  -3   0   8     1693.71     1693.62    112.72 o 
  -2   0   8    10697.70    10364.37    907.89 o 
  -1   0   8     1177.08     1473.04    193.06 o 
   0   0   8     1719.51     2021.74    204.98 o 
   1   0   8     3053.07     2783.50    366.14 o 
   2   0   8     8990.44     9559.64    399.41 o 
   3   0   8      986.47     1721.07    139.11 o 
   4   0   8     2606.49     2825.91    100.35 o 
   5   0   8     4316.59     3845.52    387.07 o 
   6   0   8        7.67       91.06    100.28 o 
   7   0   8      437.98      560.56    373.09 o 
   8   0   8     1999.48     1798.20    110.65 o 
   9   0   8      986.91     1108.34    128.27 o 
  10   0   8     1106.42      972.40     13.30 o 
  11   0   8      665.29      609.55    246.87 o 
  12   0   8      866.74      793.51     42.72 o 
  13   0   8     4008.60     3672.38    246.06 o 
 -14   1   8       92.94      169.00    229.95 o 
 -13   1   8     1035.26     1085.11    102.51 o 
 -12   1   8      205.72      321.84    545.33 o 
 -11   1   8     6282.83     6294.56    428.50 o 
 -10   1   8     1133.30     1482.70    210.40 o 
  -9   1   8     1835.13     1806.91     94.60 o 
  -8   1   8     4132.91     4175.51    213.98 o 
  -7   1   8      460.09      454.78     32.79 o 
  -6   1   8      255.16      491.31    187.66 o 
  -5   1   8     2182.68     2819.61    245.79 o 
  -4   1   8     3636.30     3638.36    129.04 o 
  -3   1   8     3846.69     3414.18    481.16 o 
  -2   1   8     3482.81     3340.71    127.84 o 
  -1   1   8     9908.38    11219.26    215.56 o 
   0   1   8     5784.10     6318.59    184.53 o 
   1   1   8     1251.69     1259.88     76.38 o 
   2   1   8     6034.78     5970.45    202.80 o 
   3   1   8     3811.31     4203.00    174.53 o 
   4   1   8    18249.47    17941.26    457.67 o 
   5   1   8    11296.43    11780.26    641.95 o 
   6   1   8     4541.09     4572.14    279.84 o 
   7   1   8      474.16      663.15     98.95 o 
   8   1   8     4249.67     4174.95    114.32 o 
   9   1   8     5466.67     5400.93    142.83 o 
  10   1   8       99.85      222.85    108.76 o 
  11   1   8     1502.19     1825.08    132.40 o 
  12   1   8      482.17      603.04    168.82 o 
  13   1   8     1550.94     1656.77    182.08 o 
 -14   2   8     1403.84     1237.49     45.25 o 
 -13   2   8      101.65      159.30    227.64 o 
 -12   2   8      246.15      250.27     85.42 o 
 -11   2   8     2027.57     2884.08    526.39 o 
 -10   2   8     8982.10     8831.64    312.04 o 
  -9   2   8     3307.82     3327.59    239.88 o 
  -8   2   8     1210.82     2070.67    297.75 o 
  -7   2   8      985.02     1138.07    122.26 o 
  -6   2   8     8707.29     8066.35     78.46 o 
  -5   2   8      270.13      330.65    236.56 o 
  -4   2   8     6624.62     6539.90    150.77 o 
  -3   2   8     1036.98     1007.16     79.21 o 
  -2   2   8    24009.48    21738.40    965.55 o 
  -1   2   8     5026.26     5117.45    108.30 o 
   0   2   8     1988.97     1911.52    109.94 o 
   1   2   8     1008.09     1285.68    166.29 o 
   2   2   8     7561.67     7376.78    121.04 o 
   3   2   8     8524.82     8219.44    263.64 o 
   4   2   8    11398.52    13460.29    188.42 o 
   5   2   8     4785.33     4509.65    284.99 o 
   6   2   8     3391.74     3326.53    240.91 o 
   7   2   8     2250.59     2386.57    179.85 o 
   8   2   8    10130.81    11357.90    269.41 o 
   9   2   8     1016.61     1425.82    109.28 o 
  10   2   8     4033.21     4128.04    237.11 o 
  11   2   8     1130.59     1192.28    101.22 o 
  12   2   8     1426.21     1469.49    111.79 o 
  13   2   8      146.99      121.96     22.00 o 
 -14   3   8       40.73      217.02    402.18 o 
 -13   3   8     1356.96     1592.11    543.48 o 
 -12   3   8      875.71     1608.73    398.03 o 
 -11   3   8     1768.03     2619.96    394.33 o 
 -10   3   8     1986.55     2093.51    235.49 o 
  -9   3   8     1908.19     2252.68    214.80 o 
  -8   3   8     1387.23     1565.60    104.62 o 
  -7   3   8     6759.18     6569.18    135.96 o 
  -6   3   8     1343.18     1807.91    193.93 o 
  -5   3   8     6913.29     6751.22    235.20 o 
  -4   3   8     1067.72     1197.29    100.06 o 
  -3   3   8      943.19     1178.32    331.09 o 
  -2   3   8     4879.54     5311.12    199.37 o 
  -1   3   8     7154.72     7212.97    154.61 o 
   0   3   8      740.13      991.22    143.39 o 
   1   3   8     4866.21     4755.83    189.27 o 
   2   3   8     1783.00     2288.36    132.14 o 
   3   3   8     5788.50     5473.63    146.37 o 
   4   3   8      215.98      364.32    119.31 o 
   5   3   8     8426.54     7653.65    329.59 o 
   6   3   8      856.20     1036.77    124.56 o 
   7   3   8     6767.78     6236.04    134.71 o 
   8   3   8      132.33      442.53    255.72 o 
   9   3   8     9204.46     8743.95    450.84 o 
  10   3   8      906.59     1261.55    144.85 o 
  11   3   8     2250.31     2599.97    175.93 o 
  12   3   8       21.93       63.38    176.95 o 
  13   3   8     3234.88     3321.14    232.95 o 
 -13   4   8     2382.45     2082.03    191.16 o 
 -12   4   8      469.44      750.34    507.92 o 
 -11   4   8      832.12      771.12    404.95 o 
 -10   4   8       66.20      350.93    402.18 o 
  -9   4   8     3240.47     3076.62    146.35 o 
  -8   4   8     2144.42     2088.07    127.00 o 
  -7   4   8      496.77      640.80    218.68 o 
  -6   4   8     5438.85     4996.19    134.61 o 
  -5   4   8     3078.33     2476.51    303.62 o 
  -4   4   8     2926.51     3633.64    169.84 o 
  -3   4   8     5733.53     5572.96    100.21 o 
  -2   4   8     6384.58     5824.55    134.37 o 
  -1   4   8      410.98      447.43     66.33 o 
   0   4   8     9348.73    10803.31    349.43 o 
   1   4   8      732.66      969.56    243.95 o 
   2   4   8     3972.06     3877.99    160.16 o 
   3   4   8     2903.95     3093.54    188.01 o 
   4   4   8     1975.29     2717.63    203.57 o 
   5   4   8      160.21      201.43     50.42 o 
   6   4   8     5696.08     5090.53    213.41 o 
   7   4   8     1403.60     1226.53    105.51 o 
   8   4   8     6196.63     5355.11    391.10 o 
   9   4   8     3337.02     3131.44    107.55 o 
  10   4   8     3542.74     3798.09    237.52 o 
  11   4   8     1573.78     2064.59    221.64 o 
  12   4   8      135.62      200.13    133.45 o 
  13   4   8      503.43      602.71    256.47 o 
 -13   5   8      119.76      140.37    140.83 o 
 -12   5   8     3272.33     3764.64    440.05 o 
 -11   5   8      837.74      759.58    512.08 o 
 -10   5   8      686.43      736.49    113.59 o 
  -9   5   8       85.73      113.22    264.80 o 
  -8   5   8     1659.10     1867.50    121.09 o 
  -7   5   8     3320.99     3757.19    190.03 o 
  -6   5   8     1589.66     1951.45    121.96 o 
  -5   5   8     3085.30     2764.04     70.74 o 
  -4   5   8     8203.83     8125.62    204.01 o 
  -3   5   8     3066.17     3006.60    113.86 o 
  -2   5   8     2420.95     2798.37    189.45 o 
  -1   5   8     9622.17     8973.11    178.88 o 
   0   5   8     9965.05     9593.52    103.88 o 
   1   5   8    11784.09    13771.71    194.78 o 
   2   5   8     6780.65     6487.17    118.68 o 
   3   5   8      140.48      312.83    168.36 o 
   4   5   8    18223.52    18163.44    323.28 o 
   5   5   8      299.02      435.57     69.42 o 
   6   5   8     1841.43     1701.87    228.59 o 
   7   5   8     5951.96     6132.24    361.72 o 
   8   5   8    11122.75    10137.68     56.10 o 
   9   5   8     1902.48     2403.24    259.28 o 
  10   5   8     5049.60     4550.17    126.15 o 
  11   5   8      702.36      960.41    290.79 o 
  12   5   8     1233.54     1221.48    116.37 o 
  13   5   8      775.52      622.45     71.80 o 
 -13   6   8      311.25      445.59    111.74 o 
 -12   6   8      857.60     1327.07    262.74 o 
 -11   6   8     1882.92     1837.76     50.79 o 
 -10   6   8      250.31      415.11    172.23 o 
  -9   6   8      600.52      552.05     85.26 o 
  -8   6   8      290.85      290.28     54.78 o 
  -7   6   8     1501.88     1566.27    373.41 o 
  -6   6   8    10503.36     9904.01    479.65 o 
  -5   6   8     8169.64     7171.63    271.60 o 
  -4   6   8     4644.31     4479.52    265.65 o 
  -3   6   8     3030.86     2623.15    387.57 o 
  -2   6   8     5247.23     5293.60    211.92 o 
  -1   6   8    16103.96    15991.27    411.18 o 
   0   6   8     9936.23     9927.21    458.78 o 
   1   6   8     1651.78     1829.27    201.77 o 
   2   6   8      524.57      553.45     89.18 o 
   3   6   8    15727.64    15587.67    199.73 o 
   4   6   8     1202.58     1588.62    126.24 o 
   5   6   8     3885.70     3673.88    172.89 o 
   6   6   8     1663.32     2055.27    189.05 o 
   7   6   8     5412.87     5324.57    168.54 o 
   8   6   8     2689.90     3114.65    226.70 o 
   9   6   8     2980.15     2783.97    281.90 o 
  10   6   8      788.98     1319.92    244.96 o 
  11   6   8      393.76      412.54     56.66 o 
  12   6   8     1238.92     1907.46    299.34 o 
 -12   7   8      489.31      714.79    382.33 o 
 -11   7   8       85.79      477.45    512.08 o 
 -10   7   8      113.94      116.36    111.28 o 
  -9   7   8      415.39      419.15    153.36 o 
  -8   7   8      173.15      155.54    115.73 o 
  -7   7   8     6295.74     5832.28    130.94 o 
  -6   7   8     3981.79     4236.32    221.60 o 
  -5   7   8     6785.84     6594.01    169.08 o 
  -4   7   8     4540.51     4773.16    220.08 o 
  -3   7   8     3637.80     3630.22    371.25 o 
  -2   7   8     2055.35     2137.94    107.30 o 
  -1   7   8        4.18       15.18     96.35 o 
   0   7   8     4540.87     4806.63    211.94 o 
   1   7   8     1933.71     1612.01    118.73 o 
   2   7   8     2089.25     2015.57     98.60 o 
   3   7   8     3079.56     3110.93    147.51 o 
   4   7   8     1256.57     1520.75    132.41 o 
   5   7   8     2701.96     2546.50    374.25 o 
   6   7   8     1244.26     1245.99     63.77 o 
   7   7   8     1927.98     1955.83    230.84 o 
   8   7   8     2725.03     2993.06    108.05 o 
   9   7   8     3610.14     3413.02    140.01 o 
  10   7   8      863.85      976.50    281.67 o 
  11   7   8      348.83      292.83     89.35 o 
  12   7   8      899.34      883.23     87.96 o 
 -12   8   8       71.21      114.51    454.36 o 
 -11   8   8     1197.20     2098.65    434.97 o 
 -10   8   8      601.76      639.38     60.72 o 
  -9   8   8     1663.30     1835.31    206.17 o 
  -8   8   8      139.61      386.82    181.23 o 
  -7   8   8      240.29      271.50     35.26 o 
  -6   8   8      793.43      964.40    175.64 o 
  -5   8   8     6676.10     5838.40    133.53 o 
  -4   8   8     2333.50     2715.23    199.35 o 
  -3   8   8      111.07      200.40    181.41 o 
  -2   8   8     3535.27     3414.34    132.08 o 
  -1   8   8     3728.74     4048.55    299.72 o 
   0   8   8     1565.34     1637.85    335.46 o 
   1   8   8     2828.33     3420.40    136.62 o 
   2   8   8     2538.25     2455.57    174.15 o 
   3   8   8      359.11      573.12    118.01 o 
   4   8   8     7362.93     6806.86     70.45 o 
   5   8   8     1890.25     2254.60    243.82 o 
   6   8   8     2310.16     2240.61    291.52 o 
   7   8   8      159.55      175.53     67.17 o 
   8   8   8      385.01      492.48    117.38 o 
   9   8   8      702.75      699.41    154.93 o 
  10   8   8      105.50      130.04    107.59 o 
  11   8   8      667.30      590.92    122.83 o 
 -11   9   8      379.44      402.65     71.11 o 
 -10   9   8      908.53     1150.02    262.10 o 
  -9   9   8     1145.93      979.19     49.64 o 
  -8   9   8     2211.39     2860.26    294.54 o 
  -7   9   8      607.81      663.35    118.54 o 
  -6   9   8     1529.51     1548.26    219.02 o 
  -5   9   8     2584.33     2369.70    490.84 o 
  -4   9   8     5262.14     5296.76    266.34 o 
  -3   9   8     5036.83     4471.72    131.60 o 
  -2   9   8     4081.91     4065.64    185.47 o 
  -1   9   8     1973.48     2655.36    173.80 o 
   0   9   8    12585.19    12596.13    165.01 o 
   1   9   8     1345.96     1911.39    161.69 o 
   2   9   8     2401.78     2612.24    111.07 o 
   3   9   8     8254.91     7100.17     78.22 o 
   4   9   8     4683.54     4453.07     86.44 o 
   5   9   8     2358.86     1994.81    326.60 o 
   6   9   8       79.06      118.87    229.90 o 
   7   9   8      165.39      226.71    177.33 o 
   8   9   8     3113.74     3249.26    157.30 o 
   9   9   8      183.35      308.86    279.15 o 
  10   9   8      529.77      532.74     72.26 o 
 -10  10   8      218.11      194.83     66.03 o 
  -9  10   8      292.61      265.03    107.29 o 
  -8  10   8      137.03      508.39    534.24 o 
  -7  10   8       75.76      152.38    116.82 o 
  -6  10   8      583.14      803.44    488.07 o 
  -5  10   8     5111.98     5365.99    293.21 o 
  -4  10   8     1395.74     1265.65    199.48 o 
  -3  10   8      648.30      546.25     72.49 o 
  -2  10   8       49.08      144.07    355.55 o 
  -1  10   8    11988.25    12993.16    163.00 o 
   0  10   8     1301.58     1364.98    101.11 o 
   1  10   8     4411.76     3788.12    296.05 o 
   2  10   8     4255.20     3790.03    168.69 o 
   3  10   8    12847.36    11561.77    137.85 o 
   4  10   8     4006.30     3789.09    103.15 o 
   5  10   8     1956.46     2591.63    298.18 o 
   6  10   8      462.02      514.31    535.17 o 
   7  10   8     3050.10     2745.47    210.10 o 
   8  10   8     1218.69     1776.38    328.51 o 
   9  10   8      694.11      784.09    275.82 o 
  10  10   8      177.12      340.77    133.45 o 
  -9  11   8      401.41      493.61     85.89 o 
  -8  11   8      386.81      436.35     79.88 o 
  -7  11   8      110.18       91.43    479.76 o 
  -6  11   8      254.89      240.57     39.25 o 
  -5  11   8     1179.42     1378.78    547.63 o 
  -4  11   8      341.79      536.09    472.83 o 
  -3  11   8      927.19      903.18    350.93 o 
  -2  11   8      229.68      553.64    343.08 o 
  -1  11   8      573.70     1684.46    492.69 o 
   0  11   8     3705.08     3711.08    144.07 o 
   1  11   8     2669.01     2389.73    160.76 o 
   2  11   8     1168.21     1517.08    151.14 o 
   3  11   8     3966.78     3529.44    173.46 o 
   4  11   8     3411.82     3066.43    132.35 o 
   5  11   8     1314.99     1920.94    297.69 o 
   6  11   8      247.02      332.07     87.04 o 
   7  11   8     2205.67     2153.49    183.71 o 
   8  11   8     2596.71     2602.32    211.94 o 
   9  11   8      631.04      727.25    273.36 o 
  -8  12   8      201.94      183.31    116.82 o 
  -7  12   8      250.17      585.04    493.15 o 
  -6  12   8     1873.13     2406.17    344.46 o 
  -5  12   8     1192.10     1077.72    358.32 o 
  -4  12   8      965.03     1331.68    264.12 o 
  -3  12   8     1851.38     2211.32    404.03 o 
  -2  12   8      647.58      613.66     49.41 o 
  -1  12   8      908.96     1022.77    323.22 o 
   0  12   8      784.89     1000.15    379.10 o 
   1  12   8      369.84      458.71    186.75 o 
   2  12   8     1054.57     1031.58    164.57 o 
   3  12   8      565.54      555.00    112.98 o 
   4  12   8      859.65     1150.02    296.90 o 
   5  12   8      383.69      428.24     46.87 o 
   6  12   8      410.00     1321.21    237.80 o 
   7  12   8      274.27      273.31    125.15 o 
  -6  13   8     1988.30     2598.26    440.51 o 
  -5  13   8     2932.96     3509.29    476.99 o 
  -4  13   8      729.60      672.31    157.92 o 
  -3  13   8     1391.12     1684.46    113.13 o 
  -2  13   8      408.51      546.25    111.28 o 
  -1  13   8      565.72      576.72    263.20 o 
   0  13   8     1168.18      972.91    253.04 o 
   1  13   8       87.94      145.03    188.27 o 
   2  13   8      331.22      432.09     74.60 o 
   3  13   8      285.39      413.51    188.60 o 
   4  13   8     1816.79     2055.55    287.47 o 
   5  13   8      180.78      268.04    123.47 o 
   6  13   8      422.96      634.44    339.85 o 
  -4  14   8      881.51      952.59     38.33 o 
  -3  14   8      545.45      508.39    146.84 o 
  -2  14   8      796.98      910.57    317.68 o 
  -1  14   8     2356.93     2892.86    516.24 o 
   0  14   8      528.83      383.25    346.77 o 
   1  14   8     1279.23     2181.56    334.63 o 
   2  14   8      596.78      760.28    328.19 o 
   3  14   8     4231.90     4120.39    144.92 o 
  -1 -14   9      833.24      751.11     66.77 o 
   0 -14   9     2387.98     2297.06    152.15 o 
   1 -14   9      385.47      498.08     81.36 o 
  -5 -13   9     1282.39     1193.16    358.32 o 
  -4 -13   9      468.33      562.87    252.11 o 
  -3 -13   9      661.78      545.79    530.09 o 
  -2 -13   9      351.63      486.22    194.86 o 
  -1 -13   9      865.03      809.26     93.04 o 
   0 -13   9      375.46      477.98    166.82 o 
   1 -13   9      291.78      281.89     59.89 o 
   2 -13   9      319.15      532.40    180.08 o 
   3 -13   9      410.25      433.12    487.61 o 
   4 -13   9     1505.42     1868.24    235.03 o 
  -7 -12   9      498.01      648.76    452.51 o 
  -6 -12   9      198.71      418.34    450.67 o 
  -5 -12   9      268.32      247.04    419.27 o 
  -4 -12   9       53.91       68.34    120.05 o 
  -3 -12   9     1003.18      845.92     30.48 o 
  -2 -12   9      445.62      548.87     95.81 o 
  -1 -12   9      385.26      453.20    253.20 o 
   0 -12   9      322.26      493.19    237.19 o 
   1 -12   9     1241.45     1131.36    106.89 o 
   2 -12   9     1454.39     1552.86     45.25 o 
   3 -12   9      139.05      174.71    292.87 o 
   4 -12   9       88.94       90.33     31.33 o 
   5 -12   9      859.64      847.67    155.26 o 
   6 -12   9     2645.46     3120.74    264.86 o 
  -8 -11   9      416.28      496.38    282.59 o 
  -7 -11   9      386.94      621.51    268.74 o 
  -6 -11   9       26.98      323.69    392.95 o 
  -5 -11   9     2438.66     2537.77    500.54 o 
  -4 -11   9      537.93      428.50    510.23 o 
  -3 -11   9        7.00       12.93    296.44 o 
  -2 -11   9      959.56     1044.89    271.86 o 
  -1 -11   9     2561.16     3006.03    277.70 o 
   0 -11   9     2215.54     2569.66    160.00 o 
   1 -11   9      396.11      405.71     59.26 o 
   2 -11   9     1514.22     1616.05     96.04 o 
   3 -11   9      587.41      733.32    168.84 o 
   4 -11   9     1012.92     1013.96     86.79 o 
   5 -11   9      320.03      322.49     74.34 o 
   6 -11   9      786.68      999.11    259.15 o 
   7 -11   9     1442.23     2046.11    266.73 o 
   8 -11   9     1255.24     1391.36     88.24 o 
  -9 -10   9      939.84     1560.71    255.35 o 
  -8 -10   9      120.30      158.38    413.27 o 
  -7 -10   9      113.36      246.11    215.64 o 
  -6 -10   9      535.20      829.30    304.29 o 
  -5 -10   9      445.87      410.49      7.85 o 
  -4 -10   9     5506.02     5918.24    541.17 o 
  -3 -10   9     2374.83     2130.51      4.62 o 
  -2 -10   9     3737.39     3398.14     61.04 o 
  -1 -10   9      691.79      904.44     73.20 o 
   0 -10   9     6309.38     5838.30    352.20 o 
   1 -10   9     1325.81     1431.06    346.08 o 
   2 -10   9     1034.90     2012.37    362.99 o 
   3 -10   9     3156.73     3240.76    219.67 o 
   4 -10   9     4362.37     4387.27    176.25 o 
   5 -10   9      496.16      579.19     93.50 o 
   6 -10   9      463.21      595.92    158.93 o 
   7 -10   9     1314.10     1157.49    164.59 o 
   8 -10   9     2365.64     2662.51    118.29 o 
   9 -10   9     1362.92     1421.77    311.26 o 
  -9  -9   9     1595.68     1632.74    271.51 o 
  -8  -9   9     1854.19     2315.67    257.19 o 
  -7  -9   9      575.43      482.99    294.60 o 
  -6  -9   9     1351.42     1505.30    162.54 o 
  -5  -9   9     5749.48     5331.50    412.11 o 
  -4  -9   9     3668.34     3611.51    177.91 o 
  -3  -9   9      698.95     1244.22    162.65 o 
  -2  -9   9     4336.07     3919.83    148.55 o 
  -1  -9   9     8179.02     7366.22    381.81 o 
   0  -9   9     1695.92     2200.41    294.89 o 
   1  -9   9     1027.95     1012.19    304.52 o 
   2  -9   9     3456.38     3830.82    247.40 o 
   3  -9   9     2103.98     2003.44    118.67 o 
   4  -9   9     4252.94     3821.52    216.31 o 
   5  -9   9      317.81      332.66     89.08 o 
   6  -9   9      124.71      205.26    128.98 o 
   7  -9   9      509.83      681.62    167.04 o 
   8  -9   9     1652.91     1998.07    157.60 o 
   9  -9   9      218.02      270.99    251.80 o 
  10  -9   9     3045.58     3133.84    128.84 o 
  -9  -8   9     1569.48     1379.71     12.01 o 
  -8  -8   9     1658.63     2165.60    427.58 o 
  -7  -8   9      223.56      522.54    352.90 o 
  -6  -8   9     1855.17     1950.36    327.38 o 
  -5  -8   9      651.64      685.64    290.90 o 
  -4  -8   9     3488.73     4153.62    318.42 o 
  -3  -8   9     4733.40     4416.34    133.63 o 
  -2  -8   9       17.21       31.37     30.92 o 
  -1  -8   9      731.35     1178.28    135.75 o 
   0  -8   9     1104.99     1042.63    252.06 o 
   1  -8   9      395.44      533.19    205.68 o 
   2  -8   9     7782.68     7615.71    178.24 o 
   3  -8   9     4774.85     4251.83    164.33 o 
   4  -8   9     1211.78     1219.76    138.62 o 
   5  -8   9     2039.59     1680.21    229.12 o 
   6  -8   9     4541.90     4340.98    200.57 o 
   7  -8   9      111.67      191.86    214.49 o 
   8  -8   9      797.73     1006.47    102.45 o 
   9  -8   9     1346.67     1764.97    164.85 o 
  10  -8   9     3736.79     3521.26    250.98 o 
 -10  -7   9      172.18      145.91     96.51 o 
  -9  -7   9      776.63      691.85    221.53 o 
  -8  -7   9       35.66       85.62    103.56 o 
  -7  -7   9      827.63      937.84    144.43 o 
  -6  -7   9     1988.10     2393.01    141.63 o 
  -5  -7   9     7590.95     6916.05    175.78 o 
  -4  -7   9      330.97      423.60     91.81 o 
  -3  -7   9      338.25      308.33     50.45 o 
  -2  -7   9     1249.51     1102.70    182.40 o 
  -1  -7   9     2145.35     2443.83    242.54 o 
   0  -7   9      593.90      524.66    134.97 o 
   1  -7   9     3104.39     2932.39     99.03 o 
   2  -7   9     2106.95     2301.92    205.58 o 
   3  -7   9      441.05      517.66     90.26 o 
   4  -7   9     5544.91     5606.67    150.38 o 
   5  -7   9     2430.76     2382.71    181.61 o 
   6  -7   9      832.59     1394.52    136.41 o 
   7  -7   9       89.16      196.64     77.81 o 
   8  -7   9     2112.50     2207.09    310.74 o 
   9  -7   9      916.81      871.54    108.89 o 
  10  -7   9     1769.57     1995.68    154.22 o 
  11  -7   9      556.67      909.87    118.79 o 
 -12  -6   9      160.79      250.27     55.87 o 
 -11  -6   9      842.64      750.34     22.63 o 
 -10  -6   9      320.46      276.13    472.83 o 
  -9  -6   9       51.14      160.69    463.13 o 
  -8  -6   9      542.62      642.65     66.81 o 
  -7  -6   9     1865.74     2824.70    379.87 o 
  -6  -6   9     4024.93     3825.95    329.58 o 
  -5  -6   9     4451.41     4039.74    152.95 o 
  -4  -6   9     7639.00     7250.97    106.39 o 
  -3  -6   9      885.22      899.00     90.92 o 
  -2  -6   9     2755.89     2641.26    101.48 o 
  -1  -6   9     1764.17     1992.70    336.04 o 
   0  -6   9     7723.75     6946.18     85.65 o 
   1  -6   9     4072.26     3756.76    192.86 o 
   2  -6   9      515.24      487.15     60.21 o 
   3  -6   9     2019.13     2576.67    207.00 o 
   4  -6   9     5332.52     5636.41    202.24 o 
   5  -6   9     4983.55     4938.73    255.36 o 
   6  -6   9       76.37      128.20     69.45 o 
   7  -6   9      116.21      144.88    133.13 o 
   8  -6   9     2905.32     2510.51     67.25 o 
   9  -6   9     3728.80     3644.87    191.59 o 
  10  -6   9     2508.83     2361.20    137.65 o 
  11  -6   9      746.28      892.98    212.32 o 
  12  -6   9       28.75       46.80     87.74 o 
 -13  -5   9      637.43      911.49    543.48 o 
 -12  -5   9     1272.90     1792.51    195.78 o 
 -11  -5   9     1100.97     1052.33     91.89 o 
 -10  -5   9      184.73      334.77    468.68 o 
  -9  -5   9     3638.52     3965.50    358.32 o 
  -8  -5   9     2058.43     2815.40    261.54 o 
  -7  -5   9      213.67      284.08    189.51 o 
  -6  -5   9     1209.93     1897.99    240.53 o 
  -5  -5   9     5299.10     5519.84    159.99 o 
  -4  -5   9     8327.34     7759.06    217.82 o 
  -3  -5   9     1115.40     1020.53    104.25 o 
  -2  -5   9     3856.89     3968.75    302.34 o 
  -1  -5   9     7291.22     7371.72    174.43 o 
   0  -5   9    17291.78    17420.53    321.74 o 
   1  -5   9     3001.00     3114.79    127.90 o 
   2  -5   9     4256.05     3742.61     49.28 o 
   3  -5   9     5976.65     5786.00    138.19 o 
   4  -5   9     3220.45     3216.22     81.68 o 
   5  -5   9     3701.20     3992.39    194.08 o 
   6  -5   9      394.20      515.99    132.01 o 
   7  -5   9     2329.33     2444.06    275.57 o 
   8  -5   9      702.06      820.20    124.44 o 
   9  -5   9     5654.55     5207.51    199.30 o 
  10  -5   9      379.17      358.37     63.09 o 
  11  -5   9     1863.57     1915.56    273.23 o 
  12  -5   9      392.48      388.52    224.80 o 
 -13  -4   9      743.52      678.31     10.16 o 
 -12  -4   9     1496.97     1931.50    551.79 o 
 -11  -4   9      598.62      794.21    338.00 o 
 -10  -4   9     3620.12     4179.29    388.33 o 
  -9  -4   9     1161.52     1609.88    365.16 o 
  -8  -4   9     5515.39     4903.66    407.26 o 
  -7  -4   9     2980.67     3054.05    150.30 o 
  -6  -4   9     1025.66     1113.47    180.31 o 
  -5  -4   9     3057.69     3163.19    202.71 o 
  -4  -4   9     3093.61     3146.82    208.85 o 
  -3  -4   9     4438.02     4946.41    221.08 o 
  -2  -4   9     2300.83     2354.38    145.31 o 
  -1  -4   9     7275.18     6604.17    156.29 o 
   0  -4   9     1239.85     1420.02    126.95 o 
   1  -4   9    16641.38    15959.90    206.74 o 
   2  -4   9     2576.61     2960.39    214.63 o 
   3  -4   9     6062.26     5527.18    180.27 o 
   4  -4   9      768.00      858.55     93.61 o 
   5  -4   9     3318.41     3475.20    217.36 o 
   6  -4   9     2874.06     3229.15    219.02 o 
   7  -4   9     4853.34     4605.99    115.53 o 
   8  -4   9     4710.33     4322.84    150.97 o 
   9  -4   9     2362.96     2827.95    143.17 o 
  10  -4   9     5843.15     5473.73    278.69 o 
  11  -4   9     1458.89     1315.50    184.48 o 
  12  -4   9     1252.03     1430.31    202.47 o 
 -13  -3   9      653.18      696.32    147.30 o 
 -12  -3   9      542.49      701.86    553.18 o 
 -11  -3   9     2224.68     2160.99     27.24 o 
 -10  -3   9      719.73      753.49    148.60 o 
  -9  -3   9     7008.69     6114.92     76.65 o 
  -8  -3   9     4528.80     3912.50    131.60 o 
  -7  -3   9     1118.56     1427.51    236.73 o 
  -6  -3   9     1396.74     1754.60    156.53 o 
  -5  -3   9      128.77      690.25    269.41 o 
  -4  -3   9     3650.07     3401.55    120.52 o 
  -3  -3   9     7015.59     7108.65    120.89 o 
  -2  -3   9     5451.14     5168.38    196.34 o 
  -1  -3   9     1903.43     1784.87     99.24 o 
   0  -3   9    12701.65    11629.02    243.77 o 
   1  -3   9     5624.25     5709.13     99.75 o 
   2  -3   9     6464.92     6220.58    124.06 o 
   3  -3   9      444.89      601.16     73.12 o 
   4  -3   9    10179.68    10523.89    268.74 o 
   5  -3   9     3743.32     3611.87    112.81 o 
   6  -3   9     1098.49     1762.58    127.17 o 
   7  -3   9     3765.46     3515.67    261.23 o 
   8  -3   9     5700.59     5110.42    130.22 o 
   9  -3   9     3881.10     3866.97     85.23 o 
  10  -3   9     3065.29     3513.95    136.68 o 
  11  -3   9       60.79      190.28    135.25 o 
  12  -3   9      313.63      380.38     84.47 o 
  13  -3   9      110.01      152.27    152.84 o 
 -13  -2   9      240.90      395.26    124.67 o 
 -12  -2   9      285.56      359.24     61.41 o 
 -11  -2   9      803.64      863.01    152.84 o 
 -10  -2   9     5704.33     4993.36    160.46 o 
  -9  -2   9     1507.12     1770.14     58.08 o 
  -8  -2   9     2234.48     2552.88     85.25 o 
  -7  -2   9     2265.61     2313.82     43.43 o 
  -6  -2   9     2744.16     2905.58    327.61 o 
  -5  -2   9     2155.00     2482.50    228.74 o 
  -4  -2   9     1066.01     1206.28    128.65 o 
  -3  -2   9     6843.98     6183.12    294.03 o 
  -2  -2   9     1291.82     1309.76    119.34 o 
  -1  -2   9     5523.13     5847.51    199.72 o 
   0  -2   9     1685.43     1682.74    284.55 o 
   1  -2   9     6758.32     5953.51     78.84 o 
   2  -2   9      834.25     1010.00    192.83 o 
   3  -2   9     6209.41     5646.18    133.99 o 
   4  -2   9     8120.48     7496.41    125.66 o 
   5  -2   9    18068.35    19236.10    306.09 o 
   6  -2   9     1017.70     1077.41    117.18 o 
   7  -2   9      620.88      777.92    193.41 o 
   8  -2   9      640.10      676.27    254.32 o 
   9  -2   9    17719.80    16435.50    196.66 o 
  10  -2   9      710.56      741.48     78.67 o 
  11  -2   9      539.97      727.04    139.92 o 
  12  -2   9      215.91      210.71    160.22 o 
  13  -2   9     4178.00     3799.03    144.48 o 
 -13  -1   9      112.99      180.08    338.92 o 
 -12  -1   9       69.97      199.01    402.18 o 
 -11  -1   9      480.40      417.88    118.21 o 
 -10  -1   9     1411.03     1336.01    272.66 o 
  -9  -1   9      699.70     1448.65    424.35 o 
  -8  -1   9     4292.43     4490.30    352.69 o 
  -7  -1   9      592.40      719.21     81.57 o 
  -6  -1   9       14.17       52.26    209.97 o 
  -5  -1   9     1847.81     1921.60     80.91 o 
  -4  -1   9    21138.20    19683.51    472.60 o 
  -3  -1   9     2101.62     1968.67    152.16 o 
  -2  -1   9     6624.34     5942.04    254.59 o 
  -1  -1   9     4531.82     5255.62    189.17 o 
   0  -1   9    16715.34    16942.37    225.37 o 
   1  -1   9     8521.82     7921.99    130.60 o 
   2  -1   9     1099.04     1279.37     99.14 o 
   3  -1   9    13899.57    13410.06    167.48 o 
   4  -1   9     8404.24     7677.08    191.00 o 
   5  -1   9    15977.11    15071.84    784.41 o 
   6  -1   9     1897.35     1907.50    263.71 o 
   7  -1   9      168.73      136.44     80.16 o 
   8  -1   9     2202.64     2219.60    135.09 o 
   9  -1   9      568.89      670.17     70.38 o 
  10  -1   9      739.60      600.73     63.72 o 
  11  -1   9       73.61      158.59     85.09 o 
  12  -1   9      109.14      129.52     81.21 o 
  13  -1   9     1720.83     1680.70    208.44 o 
 -14   0   9       78.84       79.42    159.77 o 
 -13   0   9       59.89      133.45     31.40 o 
 -12   0   9      938.59      949.36    473.29 o 
 -11   0   9      801.72     1429.11    309.83 o 
 -10   0   9      430.98     1205.08    293.32 o 
  -9   0   9     1378.54     1572.09    194.32 o 
  -8   0   9     2532.87     2818.92    278.90 o 
  -7   0   9     6019.15     5645.24    291.83 o 
  -6   0   9      378.12      510.35     44.43 o 
  -5   0   9    16980.26    15377.75    231.59 o 
  -4   0   9     2738.65     2539.00    242.78 o 
  -3   0   9    16870.48    17047.52    431.54 o 
  -2   0   9     1363.98     1317.97     51.57 o 
  -1   0   9      978.71      911.75    275.38 o 
   0   0   9      641.76      950.43    143.62 o 
   1   0   9    11947.97    12184.94    212.32 o 
   2   0   9     2846.80     2934.18    130.30 o 
   3   0   9      345.27      374.23    116.27 o 
   4   0   9     9564.03     9515.14    698.37 o 
   5   0   9     9318.52     8312.32     96.56 o 
   6   0   9     4768.56     4377.34     64.33 o 
   7   0   9     1099.72      982.91     37.12 o 
   8   0   9       49.98       89.53    185.96 o 
   9   0   9      418.95      902.13    166.90 o 
  10   0   9      319.94      377.16     53.26 o 
  11   0   9     1271.21     1805.95    230.72 o 
  12   0   9     1962.78     2174.54    127.58 o 
  13   0   9      422.20      528.30    129.87 o 
 -13   1   9      111.08       86.81    222.10 o 
 -12   1   9       74.38      283.98    155.61 o 
 -11   1   9      525.80     1113.28    205.48 o 
 -10   1   9     1401.92     2293.42    256.41 o 
  -9   1   9      759.50      818.12     78.66 o 
  -8   1   9     4664.91     4768.22    165.73 o 
  -7   1   9      625.61      741.77     66.56 o 
  -6   1   9       25.41      281.37    205.16 o 
  -5   1   9     1534.99     1661.24    117.48 o 
  -4   1   9    20794.12    20028.25    684.44 o 
  -3   1   9     1870.55     1787.04    192.46 o 
  -2   1   9     6744.71     6423.83    194.75 o 
  -1   1   9     4529.34     4660.19    134.18 o 
   0   1   9    16310.09    16783.55    413.28 o 
   1   1   9     8200.63     7569.32    187.25 o 
   2   1   9     1022.43     1392.84    127.64 o 
   3   1   9    13959.48    12742.32    130.95 o 
   4   1   9     8873.67     8249.70     83.95 o 
   5   1   9    15115.90    13480.92    776.67 o 
   6   1   9     2083.47     2138.97    171.92 o 
   7   1   9      148.80      182.07     59.06 o 
   8   1   9     2012.22     1694.17    112.53 o 
   9   1   9      860.99      908.43    165.93 o 
  10   1   9      645.51      580.48    137.11 o 
  11   1   9       32.85       64.34     97.65 o 
  12   1   9      107.19      249.17    152.60 o 
  13   1   9     1719.12     1877.57     83.40 o 
 -13   2   9      234.60      400.80    550.87 o 
 -12   2   9      291.69      547.63    337.54 o 
 -11   2   9      806.24      665.38     34.17 o 
 -10   2   9     5944.54     5799.33    342.06 o 
  -9   2   9     1352.18     1282.37     78.50 o 
  -8   2   9     2022.66     2306.11    214.80 o 
  -7   2   9     1820.36     1956.36    143.38 o 
  -6   2   9     2476.78     3213.69    168.43 o 
  -5   2   9     2264.75     2121.48    406.56 o 
  -4   2   9      892.91     1234.47    183.56 o 
  -3   2   9     6759.51     6588.77    150.23 o 
  -2   2   9     1370.73     1374.79     64.53 o 
  -1   2   9     5221.40     4824.44    127.54 o 
   0   2   9     1538.43     2066.97    185.83 o 
   1   2   9     7992.80     6910.11    299.51 o 
   2   2   9      994.19     1257.34    143.83 o 
   3   2   9     6542.19     5961.72     78.38 o 
   4   2   9     8216.59     7406.35     79.21 o 
   5   2   9    19751.60    17709.77    826.01 o 
   6   2   9      783.11     1044.83     77.36 o 
   7   2   9      680.27      871.65    100.60 o 
   8   2   9      673.45      919.76    225.51 o 
   9   2   9    16509.13    15172.72    977.80 o 
  10   2   9      598.09      661.66     84.93 o 
  11   2   9      430.00      362.57     61.03 o 
  12   2   9      197.77      169.92     82.69 o 
  13   2   9     4302.99     4313.20    201.94 o 
 -13   3   9      540.53      643.22    317.68 o 
 -12   3   9      478.66      464.52     82.65 o 
 -11   3   9     2282.04     2622.27    389.72 o 
 -10   3   9      576.18      707.56     88.91 o 
  -9   3   9     6747.80     5736.61    278.20 o 
  -8   3   9     4770.90     4223.41    154.92 o 
  -7   3   9      992.39     1604.00    210.62 o 
  -6   3   9     1075.23     1136.29    196.25 o 
  -5   3   9      146.67      759.19     99.81 o 
  -4   3   9     3014.78     3770.24    234.49 o 
  -3   3   9     6900.91     6436.67     93.30 o 
  -2   3   9     6198.88     5934.85    205.59 o 
  -1   3   9     2036.91     2453.33    128.68 o 
   0   3   9    12374.14    12227.77    160.82 o 
   1   3   9     5204.55     4938.63    227.07 o 
   2   3   9     6579.92     6553.27    126.16 o 
   3   3   9      567.34      664.55    110.78 o 
   4   3   9    11390.56    10655.85    844.87 o 
   5   3   9     3730.64     3765.59    101.43 o 
   6   3   9     1003.61     1895.88    246.15 o 
   7   3   9     4093.48     4523.20    356.89 o 
   8   3   9     5580.12     5116.89    213.58 o 
   9   3   9     3765.52     4004.27    143.02 o 
  10   3   9     2874.03     3064.85     97.29 o 
  11   3   9       39.60      240.43    344.76 o 
  12   3   9      369.95      316.69     49.64 o 
  13   3   9      119.87      256.69    306.21 o 
 -13   4   9      710.19      954.90    391.56 o 
 -12   4   9     1585.79     1581.03     47.56 o 
 -11   4   9      554.90      657.53    187.93 o 
 -10   4   9     3549.29     3295.62     84.04 o 
  -9   4   9     1358.33     2016.58    268.28 o 
  -8   4   9     5742.91     5501.05    192.47 o 
  -7   4   9     3270.64     2927.02    128.36 o 
  -6   4   9     1003.58     1269.45    191.74 o 
  -5   4   9     2890.51     2784.22    135.20 o 
  -4   4   9     2852.69     2885.90    324.99 o 
  -3   4   9     3449.68     3894.55    150.81 o 
  -2   4   9     2313.62     2174.35     77.83 o 
  -1   4   9     6970.15     6623.70    183.39 o 
   0   4   9     1128.75     1170.93    143.17 o 
   1   4   9    17823.55    17282.82    609.35 o 
   2   4   9     2447.53     2413.02    124.32 o 
   3   4   9     5938.01     5604.61    253.56 o 
   4   4   9     1001.94     1006.44     77.11 o 
   5   4   9     3148.70     3168.48    234.21 o 
   6   4   9     3518.32     3195.00    358.57 o 
   7   4   9     5405.65     4932.79    166.08 o 
   8   4   9     4480.75     4144.34    247.18 o 
   9   4   9     2212.14     2249.46    183.22 o 
  10   4   9     6084.45     5718.12    272.52 o 
  11   4   9     1516.46     1571.94    244.50 o 
  12   4   9     1371.63     2361.84    362.46 o 
 -13   5   9      564.14      755.88    482.07 o 
 -12   5   9     1040.26     1093.88     60.49 o 
 -11   5   9     1135.24     1502.53    465.90 o 
 -10   5   9      156.02      379.56    305.68 o 
  -9   5   9     3568.46     3497.40    246.62 o 
  -8   5   9     2104.35     2584.45    194.04 o 
  -7   5   9      167.53      319.18     93.14 o 
  -6   5   9     1041.21     1075.20    438.44 o 
  -5   5   9     5587.60     5038.59     98.82 o 
  -4   5   9     8196.55     8380.77    217.14 o 
  -3   5   9      877.19      973.87    173.66 o 
  -2   5   9     3724.78     3676.57    219.84 o 
  -1   5   9     6666.60     6741.70    128.24 o 
   0   5   9    17287.48    17007.89    166.90 o 
   1   5   9     3046.67     2990.71    128.44 o 
   2   5   9     4369.20     4000.05    201.03 o 
   3   5   9     6378.24     5855.37    249.62 o 
   4   5   9     3208.10     3111.56    128.37 o 
   5   5   9     3542.53     3735.45    147.23 o 
   6   5   9      467.16      402.30     71.64 o 
   7   5   9     2469.70     2468.52    301.56 o 
   8   5   9      679.90     1099.12    222.73 o 
   9   5   9     5467.10     5761.70    387.87 o 
  10   5   9      356.89      404.67     40.95 o 
  11   5   9     1895.85     2059.84    212.27 o 
  12   5   9      325.47      521.16    334.36 o 
 -12   6   9      127.19      231.34    483.91 o 
 -11   6   9      799.91      747.11     19.39 o 
 -10   6   9      250.72      230.87    457.59 o 
  -9   6   9       83.62      385.85    219.42 o 
  -8   6   9      492.62      576.48     65.14 o 
  -7   6   9     1973.54     1855.63    169.92 o 
  -6   6   9     4206.38     4049.61    152.92 o 
  -5   6   9     4044.31     3678.61    175.48 o 
  -4   6   9     7451.02     7097.29    254.63 o 
  -3   6   9      934.46      950.38    109.92 o 
  -2   6   9     2488.05     2633.23    160.23 o 
  -1   6   9     1687.42     1914.27    277.46 o 
   0   6   9     7371.57     7024.86     90.96 o 
   1   6   9     4434.82     4474.90    166.18 o 
   2   6   9      645.12      848.00    207.18 o 
   3   6   9     2114.56     2761.01    209.18 o 
   4   6   9     5241.81     5344.64    182.76 o 
   5   6   9     5086.75     4882.41    355.16 o 
   6   6   9      109.41      118.81     89.06 o 
   7   6   9      120.13      368.92    291.87 o 
   8   6   9     2832.63     2959.17    186.78 o 
   9   6   9     3748.29     3925.33    246.57 o 
  10   6   9     2883.38     2930.76    146.23 o 
  11   6   9      712.30      898.34    264.72 o 
  12   6   9       26.74       20.98    170.17 o 
 -12   7   9      423.26      430.35     28.17 o 
 -11   7   9       12.59       32.78    285.36 o 
 -10   7   9      234.41      272.43    531.93 o 
  -9   7   9      790.96      678.95    253.89 o 
  -8   7   9       27.61       56.59     98.61 o 
  -7   7   9      819.40      989.24    102.99 o 
  -6   7   9     2167.34     2080.72    147.34 o 
  -5   7   9     7960.95     7302.95    127.79 o 
  -4   7   9      249.71      306.43    109.86 o 
  -3   7   9      305.62      418.12    104.25 o 
  -2   7   9      903.65     1801.37    236.03 o 
  -1   7   9     2186.97     2623.15    293.08 o 
   0   7   9      876.50      723.42    197.79 o 
   1   7   9     3332.79     3685.66    152.59 o 
   2   7   9     2153.19     2510.52    209.29 o 
   3   7   9      529.15      468.61     49.11 o 
   4   7   9     5187.59     5173.38    129.97 o 
   5   7   9     1947.25     2067.96    191.32 o 
   6   7   9      875.93      840.18    240.11 o 
   7   7   9       94.90      140.34     47.56 o 
   8   7   9     2202.02     2385.88    273.82 o 
   9   7   9     1023.90      894.34     62.80 o 
  10   7   9     1846.39     2321.78    179.68 o 
  11   7   9      610.54      704.67    344.98 o 
 -11   8   9      114.42      184.24     76.65 o 
 -10   8   9      337.35      585.04    313.53 o 
  -9   8   9     1487.43     1780.95    228.80 o 
  -8   8   9     1445.96     1641.46    313.02 o 
  -7   8   9      165.35      367.94     85.14 o 
  -6   8   9     1689.32     1991.00    178.96 o 
  -5   8   9      595.14      467.78     18.03 o 
  -4   8   9     3627.52     3720.86    113.70 o 
  -3   8   9     4924.67     5038.88    313.12 o 
  -2   8   9       21.35      246.78    143.15 o 
  -1   8   9      818.49     1556.60    325.09 o 
   0   8   9     1261.64     1213.11    128.21 o 
   1   8   9      281.87      370.79    124.13 o 
   2   8   9     8489.00     8602.82    152.90 o 
   3   8   9     4815.96     4197.09    183.34 o 
   4   8   9     1134.97     1643.69    135.13 o 
   5   8   9     2171.13     2575.26    227.37 o 
   6   8   9     4361.92     3960.79    118.90 o 
   7   8   9      141.54      245.36    100.13 o 
   8   8   9      739.20      996.45    317.68 o 
   9   8   9     1440.30     2114.54    244.34 o 
  10   8   9     3907.28     3896.61    297.83 o 
 -10   9   9      410.84      536.27    248.09 o 
  -9   9   9     1461.03     1337.04    101.08 o 
  -8   9   9     1671.08     1659.05     99.51 o 
  -7   9   9      471.88      456.66    130.44 o 
  -6   9   9     1481.66     1639.21    277.05 o 
  -5   9   9     5874.60     5389.53    147.76 o 
  -4   9   9     4121.45     4349.68    548.10 o 
  -3   9   9      898.85     1157.14    123.75 o 
  -2   9   9     4366.23     4463.73    432.20 o 
  -1   9   9     7849.68     7039.83      9.23 o 
   0   9   9     1822.04     1902.12     44.10 o 
   1   9   9      857.64      830.10    101.27 o 
   2   9   9     3156.74     2994.30     54.34 o 
   3   9   9     2087.02     2735.86    143.96 o 
   4   9   9     4583.59     4450.99    137.43 o 
   5   9   9      289.04      424.35     91.59 o 
   6   9   9       80.11      205.62    158.17 o 
   7   9   9      537.58      558.53     62.57 o 
   8   9   9     1457.33     1702.78    279.12 o 
   9   9   9      238.33      217.22     21.70 o 
  10   9   9     2784.59     2755.82    249.15 o 
  -9  10   9      916.92     1015.36    215.18 o 
  -8  10   9      115.17      257.66    448.36 o 
  -7  10   9      139.28      182.39     36.02 o 
  -6  10   9      557.93      772.97    467.29 o 
  -5  10   9      541.26      749.88    537.94 o 
  -4  10   9     5614.12     5188.67     42.48 o 
  -3  10   9     2343.81     2820.82    413.27 o 
  -2  10   9     3722.16     3614.11    544.86 o 
  -1  10   9      642.34      673.23     69.26 o 
   0  10   9     5968.19     5618.83    201.89 o 
   1  10   9     1317.47     1301.39    100.66 o 
   2  10   9     1005.52      934.96     99.58 o 
   3  10   9     3328.80     2863.33    339.02 o 
   4  10   9     4129.25     4051.59    290.67 o 
   5  10   9      461.20      503.69    306.10 o 
   6  10   9      456.74      527.72     72.92 o 
   7  10   9     1322.74     1987.83    537.01 o 
   8  10   9     2517.93     2583.50    151.72 o 
   9  10   9     1356.47     1250.46    127.67 o 
  -8  11   9      454.36      572.11    504.69 o 
  -7  11   9      409.15      635.37    235.49 o 
  -6  11   9       23.84       43.40    387.41 o 
  -5  11   9     2536.31     2307.82    107.59 o 
  -4  11   9      347.20      543.94    465.44 o 
  -3  11   9        0.35       27.70    220.72 o 
  -2  11   9      821.79      738.80    121.44 o 
  -1  11   9     2525.39     2569.63    217.02 o 
   0  11   9     2305.55     2168.40    164.38 o 
   1  11   9      465.48      524.27     97.18 o 
   2  11   9     1658.29     1533.71    240.34 o 
   3  11   9      495.65      512.40    131.78 o 
   4  11   9      945.86     1072.28    189.34 o 
   5  11   9      387.24      542.00    277.26 o 
   6  11   9      828.85     1239.14    245.34 o 
   7  11   9     1585.88     1748.36    152.38 o 
   8  11   9     1294.59     1557.19    103.49 o 
  -7  12   9      492.77      597.04    237.80 o 
  -6  12   9      192.76      180.08     97.89 o 
  -5  12   9      269.87      243.34    120.05 o 
  -4  12   9       41.04       87.73    357.86 o 
  -3  12   9      960.19      932.27    232.72 o 
  -2  12   9      419.27      369.40     37.86 o 
  -1  12   9      310.14      231.80     74.34 o 
   0  12   9      323.01      475.22    156.96 o 
   1  12   9     1341.00     1336.57    194.87 o 
   2  12   9     1571.69     1722.66    255.13 o 
   3  12   9      169.76      154.23      4.62 o 
   4  12   9       91.12      156.88    198.27 o 
   5  12   9      750.45      836.94    144.04 o 
   6  12   9     2686.98     2829.60    171.31 o 
  -5  13   9     1158.48     1145.14    373.09 o 
  -4  13   9      457.26      560.56    215.64 o 
  -3  13   9      582.32      729.56    470.98 o 
  -2  13   9      330.67      519.93    174.54 o 
  -1  13   9      894.72     1007.07    252.11 o 
   0  13   9      405.74      457.50     52.64 o 
   1  13   9      181.20      101.65     66.03 o 
   2  13   9      363.51      560.93    276.48 o 
   3  13   9      360.19      590.28    167.76 o 
   4  13   9     1277.09     1225.61    122.27 o 
  -1  14   9      841.21     1000.15    424.81 o 
   0  14   9     2634.20     2260.75    525.93 o 
   1  14   9      338.60      410.91     50.81 o 
  -3 -13  10       32.41      107.59    250.27 o 
  -1 -13  10     1047.51      915.65     35.61 o 
   0 -13  10      250.48      345.32    127.93 o 
   1 -13  10      126.64      453.90    546.71 o 
   2 -13  10     1335.27     2284.27    524.09 o 
   3 -13  10      899.80      882.40    293.67 o 
  -6 -12  10      748.66      944.74    521.31 o 
  -5 -12  10      149.43      208.71     53.56 o 
  -4 -12  10      275.45      527.78    228.10 o 
  -3 -12  10     2613.39     2797.28     94.20 o 
  -2 -12  10      195.04      491.30    539.78 o 
  -1 -12  10      568.47      660.40     91.20 o 
   0 -12  10       40.26       53.56     31.40 o 
   1 -12  10     3456.50     3200.38     13.85 o 
   2 -12  10      514.48      467.75    117.28 o 
   3 -12  10     1431.20     1769.96     83.02 o 
   4 -12  10      170.89      330.83    333.80 o 
   5 -12  10     3837.62     3253.90    169.64 o 
  -7 -11  10      838.32      863.93    143.60 o 
  -6 -11  10     1171.25     1116.05    124.67 o 
  -5 -11  10      509.29      751.73    495.46 o 
  -4 -11  10     1187.93     1165.92    495.46 o 
  -3 -11  10     2320.76     2613.96    357.39 o 
  -2 -11  10      414.04      418.08     16.62 o 
  -1 -11  10       87.45      278.48    144.94 o 
   0 -11  10        2.26        3.69    183.94 o 
   1 -11  10      423.54      415.28     14.75 o 
   2 -11  10     2829.40     2799.32     90.96 o 
   3 -11  10       70.38      156.90    295.59 o 
   4 -11  10      254.79      742.24    205.02 o 
   5 -11  10      901.51      862.72    165.81 o 
   6 -11  10     1637.87     1474.12    499.61 o 
   7 -11  10     1710.42     2148.04    392.72 o 
  -9 -10  10       56.00      158.38    202.25 o 
  -8 -10  10      663.48     1032.93    238.72 o 
  -7 -10  10     2249.70     2299.51    202.71 o 
  -6 -10  10      111.37      454.36    549.02 o 
  -5 -10  10      832.92      981.68    349.08 o 
  -4 -10  10       69.12       71.11     77.57 o 
  -3 -10  10       26.48       38.85     27.01 o 
  -2 -10  10     1781.17     1677.78    335.48 o 
  -1 -10  10     2922.00     2944.06    257.19 o 
   0 -10  10      297.98      449.03    229.33 o 
   1 -10  10      736.32      888.31    230.01 o 
   2 -10  10      103.37      238.97    165.82 o 
   3 -10  10       24.20       29.82     16.61 o 
   4 -10  10      348.25      460.57    323.81 o 
   5 -10  10       32.86      178.85    193.97 o 
   6 -10  10     2030.84     2594.57    220.55 o 
   7 -10  10      671.98      704.33    197.64 o 
   8 -10  10     1227.69     1363.86    169.71 o 
  -9  -9  10     2195.01     2084.80     87.73 o 
  -8  -9  10      790.05      698.63     13.85 o 
  -7  -9  10      515.08      536.09    136.22 o 
  -6  -9  10      256.85      473.29    384.18 o 
  -5  -9  10     2463.23     2136.90    148.99 o 
  -4  -9  10      776.24      859.04    104.12 o 
  -3  -9  10     3733.00     3515.56    381.41 o 
  -2  -9  10       18.77      175.06    115.89 o 
  -1  -9  10      781.59     1165.83    194.48 o 
   0  -9  10      763.44     1056.34    239.87 o 
   1  -9  10       32.64      115.12    210.36 o 
   2  -9  10     4581.45     4283.49     67.21 o 
   3  -9  10     1849.52     1602.73    578.57 o 
   4  -9  10       77.80      159.09    199.74 o 
   5  -9  10       42.98       61.90    113.77 o 
   6  -9  10     1595.09     1863.30     84.35 o 
   7  -9  10     1858.43     1718.49     78.39 o 
   8  -9  10      438.09      670.15    179.53 o 
   9  -9  10     3412.52     2850.87    299.51 o 
  -9  -8  10      414.77      589.65    276.59 o 
  -8  -8  10     1075.34      949.47    160.23 o 
  -7  -8  10     1850.61     1928.11    338.92 o 
  -6  -8  10      430.21      395.24     52.14 o 
  -5  -8  10      400.43      521.36    116.54 o 
  -4  -8  10     3722.67     3060.63    287.44 o 
  -3  -8  10     2082.80     2837.67    257.92 o 
  -2  -8  10     5825.42     5697.47    248.39 o 
  -1  -8  10      614.10      599.30     72.34 o 
   0  -8  10     2308.40     2314.17    126.11 o 
   1  -8  10    16054.46    15982.99    336.85 o 
   2  -8  10      307.68      308.96     56.33 o 
   3  -8  10     4283.51     3926.78    208.25 o 
   4  -8  10     1771.37     2162.48    133.19 o 
   5  -8  10     5779.33     5345.63    346.76 o 
   6  -8  10      577.77      500.33    173.31 o 
   7  -8  10      649.78      634.98     47.11 o 
   8  -8  10     1769.15     1908.54    121.08 o 
   9  -8  10      873.93      833.49    101.14 o 
  10  -8  10     3689.04     3075.65    234.01 o 
 -10  -7  10      231.80      218.87    396.64 o 
  -9  -7  10     1168.39     1462.82    138.52 o 
  -8  -7  10      170.01      261.94     40.17 o 
  -7  -7  10       10.28      169.21    357.05 o 
  -6  -7  10     2102.53     1902.98    106.04 o 
  -5  -7  10        8.23       30.86    270.32 o 
  -4  -7  10      348.69      333.84     22.63 o 
  -3  -7  10     6216.32     5455.28     91.20 o 
  -2  -7  10     4513.68     4464.72    342.39 o 
  -1  -7  10     2574.15     3027.94    198.82 o 
   0  -7  10     5072.06     5194.29    189.32 o 
   1  -7  10     3303.81     3278.73    308.42 o 
   2  -7  10     8985.68     8416.19    304.29 o 
   3  -7  10      853.74      924.26     95.56 o 
   4  -7  10     1222.10     1756.00    241.54 o 
   5  -7  10     4942.86     4888.52    195.56 o 
   6  -7  10     5193.94     5257.47    153.91 o 
   7  -7  10     1592.11     1666.59    112.80 o 
   8  -7  10       50.41       49.87     35.36 o 
   9  -7  10     3484.25     3119.16    267.62 o 
  10  -7  10     2325.00     2676.22    160.67 o 
 -12  -6  10      744.96      860.70    493.61 o 
 -11  -6  10      325.13      397.57    141.30 o 
 -10  -6  10       40.43      106.66    229.95 o 
  -9  -6  10      120.85      130.67    434.04 o 
  -8  -6  10      504.74      486.22    315.84 o 
  -7  -6  10      597.51      657.07    404.95 o 
  -6  -6  10     1040.66     2158.68    418.34 o 
  -5  -6  10     2605.19     2912.93    263.78 o 
  -4  -6  10     1372.21     1678.51    148.77 o 
  -3  -6  10     1082.21     1683.43    182.91 o 
  -2  -6  10      888.69      952.87     95.00 o 
  -1  -6  10      463.90      499.16    127.17 o 
   0  -6  10      161.30      203.71     42.68 o 
   1  -6  10      285.46      534.27    238.33 o 
   2  -6  10     2718.70     2817.69    161.60 o 
   3  -6  10     3141.84     3729.48    177.55 o 
   4  -6  10     5399.00     5602.68    139.59 o 
   5  -6  10      110.48      128.92     21.05 o 
   6  -6  10     3538.75     3612.99    199.22 o 
   7  -6  10      117.52      432.84    205.21 o 
   8  -6  10     1835.38     2550.91    199.67 o 
   9  -6  10      797.78      676.16     73.39 o 
  10  -6  10     2021.96     2590.66    283.04 o 
  11  -6  10      347.94      504.04    130.15 o 
 -12  -5  10      442.67     1036.63    370.32 o 
 -11  -5  10      808.10     1001.53    430.35 o 
 -10  -5  10      151.95      229.95     48.02 o 
  -9  -5  10     2067.24     2465.28    340.77 o 
  -8  -5  10     2091.53     2770.96    333.38 o 
  -7  -5  10     3294.91     4050.00    521.31 o 
  -6  -5  10      252.75      210.42    169.44 o 
  -5  -5  10     5852.63     5513.88    119.36 o 
  -4  -5  10     3701.65     3982.99    156.98 o 
  -3  -5  10     6111.71     5633.40    147.43 o 
  -2  -5  10     1779.47     1816.80    106.81 o 
  -1  -5  10     1673.48     2146.88    238.90 o 
   0  -5  10     1896.44     1925.97    192.81 o 
   1  -5  10     2479.04     2581.53    134.66 o 
   2  -5  10      904.25     1078.99    163.28 o 
   3  -5  10     3937.50     3679.65    116.24 o 
   4  -5  10     3134.35     3454.21    106.12 o 
   5  -5  10     4558.25     4862.98    223.31 o 
   6  -5  10      897.14     1325.26    228.61 o 
   7  -5  10     2160.40     2001.19     51.60 o 
   8  -5  10     1748.87     1686.85     68.81 o 
   9  -5  10      428.01      652.67    147.71 o 
  10  -5  10     2224.24     2299.68    247.34 o 
  11  -5  10     3387.73     3585.78    174.86 o 
 -12  -4  10     2428.66     2914.56    293.67 o 
 -11  -4  10      198.09      204.55    248.88 o 
 -10  -4  10      334.82      402.18    130.21 o 
  -9  -4  10     3952.70     3718.93    482.53 o 
  -8  -4  10     7059.69     6542.06    407.72 o 
  -7  -4  10     1751.44     2181.39    161.34 o 
  -6  -4  10     1221.35     1458.68    321.25 o 
  -5  -4  10     2158.57     2148.95    174.32 o 
  -4  -4  10    10541.60    11565.68    224.57 o 
  -3  -4  10     7704.26     7346.44    175.20 o 
  -2  -4  10     1872.17     2119.60    148.00 o 
  -1  -4  10     3244.28     3276.31    163.97 o 
   0  -4  10     8100.20     7311.85     77.32 o 
   1  -4  10     3859.11     3508.56    238.74 o 
   2  -4  10     6612.08     5954.55    155.87 o 
   3  -4  10      665.92      640.40     68.43 o 
   4  -4  10     8714.19     7587.30     85.82 o 
   5  -4  10     4360.02     4705.52    238.06 o 
   6  -4  10     2669.38     2857.35    260.43 o 
   7  -4  10     3332.79     3773.35    167.25 o 
   8  -4  10      662.95      673.26     61.49 o 
   9  -4  10     2396.46     2258.19    239.49 o 
  10  -4  10     1209.45     1249.18    280.22 o 
  11  -4  10      104.11      134.98     42.55 o 
  12  -4  10     1017.31     1221.80    267.84 o 
 -13  -3  10     1847.42     1618.89    250.27 o 
 -12  -3  10      241.70      411.42    170.85 o 
 -11  -3  10      619.58     1497.91    358.32 o 
 -10  -3  10     3595.00     4028.30    335.69 o 
  -9  -3  10     1874.87     1929.19     25.40 o 
  -8  -3  10     2281.58     1971.18    129.45 o 
  -7  -3  10     3899.61     3514.72    151.92 o 
  -6  -3  10     1013.46     1195.13     94.64 o 
  -5  -3  10     1233.98     1553.02    223.51 o 
  -4  -3  10     4850.86     4586.27    204.10 o 
  -3  -3  10     4659.81     4808.10    142.85 o 
  -2  -3  10    15741.35    14902.00    797.78 o 
  -1  -3  10     3427.40     3128.45    363.73 o 
   0  -3  10     8155.88     7690.46    205.47 o 
   1  -3  10    11180.69    10702.54    143.66 o 
   2  -3  10     4415.28     4349.47     83.11 o 
   3  -3  10     6547.46     5867.13    289.54 o 
   4  -3  10     1708.77     1865.30     85.08 o 
   5  -3  10     8463.31     7699.93    351.37 o 
   6  -3  10    11163.69    10414.95    437.03 o 
   7  -3  10      841.86     1422.49    126.07 o 
   8  -3  10     1052.63     1259.19    147.25 o 
   9  -3  10     3992.56     3854.04     77.42 o 
  10  -3  10      944.89     1237.76    223.31 o 
  11  -3  10      304.39      391.08    104.05 o 
  12  -3  10     2675.49     2698.70    208.67 o 
 -13  -2  10      135.58      218.87     87.73 o 
 -12  -2  10      950.02      951.66     17.08 o 
 -11  -2  10     1723.43     1536.24     44.33 o 
 -10  -2  10      401.29      646.45    349.08 o 
  -9  -2  10     3803.29     3167.21    107.59 o 
  -8  -2  10     2530.58     2507.25    207.76 o 
  -7  -2  10      638.41      690.96     33.89 o 
  -6  -2  10     1087.72     1109.35    117.87 o 
  -5  -2  10      364.97      413.50     86.83 o 
  -4  -2  10     4581.44     3949.75     88.72 o 
  -3  -2  10     3104.13     2933.70    170.83 o 
  -2  -2  10     6995.67     6253.41     81.95 o 
  -1  -2  10      826.38      747.20    108.74 o 
   0  -2  10     9653.83    10339.12    160.54 o 
   1  -2  10     2037.43     2573.36    149.88 o 
   2  -2  10     4678.29     4684.62    176.44 o 
   3  -2  10     2397.13     2424.30    186.31 o 
   4  -2  10     7464.15     7276.64     99.87 o 
   5  -2  10     4624.28     4924.95    274.10 o 
   6  -2  10     1359.64     1701.58    170.97 o 
   7  -2  10     2444.56     2531.34    168.90 o 
   8  -2  10     2595.96     2859.92    120.31 o 
   9  -2  10     1071.44     1033.43    176.03 o 
  10  -2  10     2156.80     1965.22     86.31 o 
  11  -2  10     2168.53     2070.84    124.59 o 
  12  -2  10      253.10      410.83    148.53 o 
 -13  -1  10      302.41      283.05      2.31 o 
 -12  -1  10       79.83      264.58    507.92 o 
 -11  -1  10      583.62      573.03     30.01 o 
 -10  -1  10     2132.46     2204.85    439.59 o 
  -9  -1  10     3142.67     3431.94    177.65 o 
  -8  -1  10      501.52      515.07    175.89 o 
  -7  -1  10     5237.92     4891.31    370.09 o 
  -6  -1  10     1819.72     1726.55     47.37 o 
  -5  -1  10     4661.21     4336.42    390.47 o 
  -4  -1  10     2716.54     3244.14    177.83 o 
  -3  -1  10    17116.61    16406.35    142.63 o 
  -2  -1  10      133.30      259.50    127.96 o 
  -1  -1  10     3647.54     3676.43    150.42 o 
   0  -1  10     4457.09     4146.56     91.49 o 
   1  -1  10     7800.00     7192.77     88.59 o 
   2  -1  10     8415.97     7860.21     99.15 o 
   3  -1  10     3297.10     3201.94    148.42 o 
   4  -1  10     5933.90     5407.41     81.88 o 
   5  -1  10     1851.38     2184.10    344.02 o 
   6  -1  10      638.59      706.74    103.76 o 
   7  -1  10     4020.19     3836.06    182.01 o 
   8  -1  10      827.88      926.84    181.26 o 
   9  -1  10     2125.15     2536.66    226.37 o 
  10  -1  10     1493.12     1397.12     86.15 o 
  11  -1  10      635.32      853.89    206.78 o 
  12  -1  10      183.14      260.56    178.29 o 
 -13   0  10      347.00      304.75     96.51 o 
 -12   0  10     1619.21     2063.56    371.71 o 
 -11   0  10      123.36      180.08    205.94 o 
 -10   0  10      346.86      350.93    352.31 o 
  -9   0  10     2157.31     2198.66    205.89 o 
  -8   0  10    15031.50    13304.33    216.98 o 
  -7   0  10      807.66      795.46    268.03 o 
  -6   0  10      439.88      355.20     61.25 o 
  -5   0  10      618.85      783.71    224.23 o 
  -4   0  10    21049.38    18170.11    195.00 o 
  -3   0  10     3861.81     4180.93    164.39 o 
  -2   0  10     2549.65     2843.38    197.36 o 
  -1   0  10      526.87      663.17    116.36 o 
   0   0  10    10454.30    11616.25    182.72 o 
   1   0  10     4656.77     4387.16    108.95 o 
   2   0  10      211.45      199.61     74.91 o 
   3   0  10     1631.47     1592.97     81.15 o 
   4   0  10       15.82       17.50      7.31 o 
   5   0  10     2317.81     2794.81    150.38 o 
   6   0  10     7437.59     7616.45    152.48 o 
   7   0  10       39.33      202.53    261.25 o 
   8   0  10     3547.05     3458.18    111.43 o 
   9   0  10      357.47      570.68    173.27 o 
  10   0  10      289.57      376.60     65.26 o 
  11   0  10      413.58      424.89     66.59 o 
  12   0  10      362.09      397.26     16.86 o 
 -13   1  10      282.35      450.21    229.95 o 
 -12   1  10       69.99      175.00    404.03 o 
 -11   1  10      540.99      508.39    172.23 o 
 -10   1  10     1881.62     2503.60    271.51 o 
  -9   1  10     3262.24     3373.92    250.27 o 
  -8   1  10      387.10      483.86    181.22 o 
  -7   1  10     5658.77     5833.60    250.04 o 
  -6   1  10     1661.59     1747.84    118.01 o 
  -5   1  10     4489.85     4152.44     77.98 o 
  -4   1  10     2169.55     2430.08    298.95 o 
  -3   1  10    16844.83    15289.86    510.73 o 
  -2   1  10      195.71      434.71    173.42 o 
  -1   1  10     3611.64     3551.78    240.13 o 
   0   1  10     4226.99     4545.20    190.23 o 
   1   1  10     8384.85     8641.93    153.58 o 
   2   1  10     8200.69     8345.93    180.17 o 
   3   1  10     3079.78     2936.09    209.13 o 
   4   1  10     5589.68     5435.96     95.36 o 
   5   1  10     1991.14     2131.48    309.90 o 
   6   1  10      702.18      790.82    250.68 o 
   7   1  10     4382.16     3925.92     46.22 o 
   8   1  10      976.53      916.21    102.91 o 
   9   1  10     2151.63     2298.59    138.98 o 
  10   1  10     1319.84     1689.24    197.63 o 
  11   1  10      772.99      807.97     50.51 o 
  12   1  10      134.87      100.17     82.49 o 
 -13   2  10      160.06      297.83    346.77 o 
 -12   2  10      853.62      869.94     19.86 o 
 -11   2  10     1494.13     1487.76     33.25 o 
 -10   2  10      353.17      681.08    421.12 o 
  -9   2  10     3818.97     4085.18    260.00 o 
  -8   2  10     3197.89     3353.23    312.45 o 
  -7   2  10      396.03      592.39     90.24 o 
  -6   2  10      975.22     1249.11    227.40 o 
  -5   2  10      376.28      361.15     22.55 o 
  -4   2  10     4057.58     4091.90    245.22 o 
  -3   2  10     2728.82     2766.20     86.81 o 
  -2   2  10     7551.17     7069.24    264.79 o 
  -1   2  10      912.33      784.10     47.62 o 
   0   2  10     9868.67    10229.18    825.08 o 
   1   2  10     2487.36     2495.30     94.54 o 
   2   2  10     4331.85     3790.97    102.09 o 
   3   2  10     2264.44     2737.18    230.19 o 
   4   2  10     7751.31     6920.70     47.19 o 
   5   2  10     4874.62     4657.11    279.72 o 
   6   2  10     1459.07     1882.30    140.35 o 
   7   2  10     2376.29     2373.94    119.92 o 
   8   2  10     2342.91     2994.50    254.63 o 
   9   2  10     1227.08      983.75    188.04 o 
  10   2  10     1914.60     2397.39    198.48 o 
  11   2  10     1995.41     2121.52    282.37 o 
  12   2  10      255.10      429.43    133.30 o 
 -13   3  10     1813.17     2154.52    266.89 o 
 -12   3  10      185.57      232.26    332.00 o 
 -11   3  10      604.28      585.04    138.06 o 
 -10   3  10     3673.01     3370.31    191.16 o 
  -9   3  10     2041.24     2429.63    187.01 o 
  -8   3  10     2531.54     2533.52    257.36 o 
  -7   3  10     3968.68     3662.93    222.45 o 
  -6   3  10     1268.05     1524.41    253.51 o 
  -5   3  10     1206.50     1345.07     65.52 o 
  -4   3  10     4713.71     5037.96    190.00 o 
  -3   3  10     3681.52     3534.49    436.59 o 
  -2   3  10    16277.24    16618.54    189.53 o 
  -1   3  10     3589.09     3470.86    237.90 o 
   0   3  10     8441.22     8103.98    115.86 o 
   1   3  10    11306.79    11625.20    547.52 o 
   2   3  10     4564.45     4390.09     95.50 o 
   3   3  10     6227.77     5506.76     90.59 o 
   4   3  10     1954.68     1963.06    159.42 o 
   5   3  10     9032.92     8364.64    277.50 o 
   6   3  10    10614.10    11699.69    510.41 o 
   7   3  10      870.33     1051.68    157.35 o 
   8   3  10      784.66     1553.47    147.44 o 
   9   3  10     3392.01     3084.76     94.15 o 
  10   3  10     1015.75      886.15     65.34 o 
  11   3  10      326.76      271.61     30.78 o 
  12   3  10     2662.60     3292.63    297.79 o 
 -12   4  10     2464.58     2720.63    255.81 o 
 -11   4  10      145.12      303.83    483.91 o 
 -10   4  10      454.23      484.84    172.69 o 
  -9   4  10     3955.47     4467.42    464.98 o 
  -8   4  10     7680.22     6811.42    156.85 o 
  -7   4  10     1908.86     1680.95    190.31 o 
  -6   4  10     1302.23     1938.94    178.21 o 
  -5   4  10     2174.04     1999.25    138.66 o 
  -4   4  10     9903.19     9948.66    298.58 o 
  -3   4  10     7537.88     7028.70    151.18 o 
  -2   4  10     1547.03     1635.40     94.94 o 
  -1   4  10     2863.19     2871.74    107.00 o 
   0   4  10     7642.91     6929.50     92.70 o 
   1   4  10     3594.42     3823.09    152.81 o 
   2   4  10     6669.27     5923.99    154.29 o 
   3   4  10      516.68      481.54    114.52 o 
   4   4  10     8874.26     8099.96    213.33 o 
   5   4  10     4086.51     4150.11    226.30 o 
   6   4  10     2289.19     2569.82     93.55 o 
   7   4  10     3630.14     3506.70    348.59 o 
   8   4  10      810.11     1775.72    347.47 o 
   9   4  10     2398.28     2111.91    395.49 o 
  10   4  10     1350.13     2018.84    251.60 o 
  11   4  10      105.48      439.24    332.03 o 
  12   4  10     1006.75     1148.73    482.30 o 
 -12   5  10      314.51      446.51    317.68 o 
 -11   5  10      812.14      850.08     78.04 o 
 -10   5  10      133.07      122.83     16.62 o 
  -9   5  10     2135.95     2525.77    482.07 o 
  -8   5  10     2311.23     2308.44    194.63 o 
  -7   5  10     3360.50     3510.29    143.43 o 
  -6   5  10      266.19      263.74    277.58 o 
  -5   5  10     5668.63     5365.63    278.59 o 
  -4   5  10     3411.71     3363.51    107.06 o 
  -3   5  10     6210.50     6245.00    186.13 o 
  -2   5  10     1891.17     2601.47    183.98 o 
  -1   5  10     1715.98     1652.32    129.58 o 
   0   5  10     1918.02     1989.99     55.16 o 
   1   5  10     2113.42     2538.40    138.62 o 
   2   5  10      963.65     1432.95    160.33 o 
   3   5  10     3509.61     3377.79    183.92 o 
   4   5  10     3730.03     4491.61    274.64 o 
   5   5  10     4104.78     4076.74    161.76 o 
   6   5  10     1014.63      999.03    145.22 o 
   7   5  10     2543.63     3006.14    223.17 o 
   8   5  10     1456.13     1699.50     90.59 o 
   9   5  10      352.58      395.60    150.72 o 
  10   5  10     2305.46     3151.94    306.76 o 
  11   5  10     3386.02     3789.63    245.56 o 
 -12   6  10      756.06      687.08    149.14 o 
 -11   6  10      343.30      321.84     82.19 o 
 -10   6  10       56.49      278.90    474.68 o 
  -9   6  10       56.20      304.29    352.31 o 
  -8   6  10      556.94      704.91    176.99 o 
  -7   6  10      695.81     1086.26    226.13 o 
  -6   6  10     1002.03     1138.03     58.91 o 
  -5   6  10     2406.25     2883.73    148.75 o 
  -4   6  10     1227.10     1122.63    238.21 o 
  -3   6  10     1138.56     1103.04    270.37 o 
  -2   6  10      588.31      585.40     83.06 o 
  -1   6  10      587.42      611.35     58.95 o 
   0   6  10      110.24      212.70     88.92 o 
   1   6  10      208.65      203.48     50.92 o 
   2   6  10     2606.43     2852.89    156.88 o 
   3   6  10     3324.96     3779.57    205.82 o 
   4   6  10     5278.09     5367.82    130.07 o 
   5   6  10      138.41      137.16     45.34 o 
   6   6  10     3185.26     2852.92     86.91 o 
   7   6  10      139.57      150.62     60.48 o 
   8   6  10     1712.32     2609.42    305.17 o 
   9   6  10      880.32      947.97    382.33 o 
  10   6  10     2005.61     2374.66    267.59 o 
  11   6  10      362.21      358.47     87.50 o 
 -11   7  10      220.94      312.14     74.80 o 
 -10   7  10      269.61      294.60    283.51 o 
  -9   7  10     1179.16     1565.19    361.11 o 
  -8   7  10      195.47      454.54    183.89 o 
  -7   7  10       44.72       93.97     84.73 o 
  -6   7  10     1989.80     1798.82    119.95 o 
  -5   7  10        0.18       47.81    223.88 o 
  -4   7  10      286.23      295.82     94.87 o 
  -3   7  10     6160.88     5696.62    180.32 o 
  -2   7  10     4877.55     4722.71     55.60 o 
  -1   7  10     2462.10     2421.56    160.93 o 
   0   7  10     5148.92     5121.16    126.77 o 
   1   7  10     3103.17     3309.84    217.55 o 
   2   7  10     8476.09     8504.07    246.98 o 
   3   7  10      762.27      884.92    119.02 o 
   4   7  10      977.51      978.59    383.50 o 
   5   7  10     4413.23     4586.42    270.92 o 
   6   7  10     5207.61     5027.32    115.44 o 
   7   7  10     1426.99     1489.24     70.19 o 
   8   7  10       38.58       86.53    115.95 o 
   9   7  10     3702.15     3829.28    140.83 o 
  10   7  10     2589.88     2785.66    223.72 o 
 -10   8  10      330.43      500.07    250.27 o 
  -9   8  10      293.64      440.53    108.43 o 
  -8   8  10      907.53      921.02     61.63 o 
  -7   8  10     1873.99     1922.83    412.34 o 
  -6   8  10      384.11      438.21     94.43 o 
  -5   8  10      480.70      655.89    192.88 o 
  -4   8  10     3917.20     4347.83    452.51 o 
  -3   8  10     2070.19     2456.97    250.27 o 
  -2   8  10     6666.69     6477.42    370.32 o 
  -1   8  10      880.60      773.96    246.27 o 
   0   8  10     2178.59     1977.53    127.48 o 
   1   8  10    15940.05    15499.48    191.10 o 
   2   8  10      368.11      653.91    180.93 o 
   3   8  10     4523.24     3921.48     55.65 o 
   4   8  10     1681.07     2593.47    294.24 o 
   5   8  10     5675.38     5238.76    105.63 o 
   6   8  10      378.15      316.24     43.21 o 
   7   8  10      671.36      579.28    233.60 o 
   8   8  10     1624.74     2163.29    322.30 o 
   9   8  10      948.95      967.88     90.63 o 
  10   8  10     3785.55     3860.47    231.08 o 
 -10   9  10      765.28      843.15    536.55 o 
  -9   9  10     2112.40     1926.96    216.79 o 
  -8   9  10      836.95     1501.61    259.27 o 
  -7   9  10      444.95     1154.78    371.02 o 
  -6   9  10      190.50      479.76    386.02 o 
  -5   9  10     2673.15     2847.61    261.35 o 
  -4   9  10      846.27     1087.88    324.61 o 
  -3   9  10     3931.63     3735.55    350.01 o 
  -2   9  10       61.88      356.93    335.69 o 
  -1   9  10      807.61     1376.47    337.08 o 
   0   9  10      763.25      809.70     94.42 o 
   1   9  10       78.25      135.31    179.64 o 
   2   9  10     4635.29     4785.46    207.00 o 
   3   9  10     2026.71     2431.88    134.21 o 
   4   9  10       83.06      354.01    188.60 o 
   5   9  10       93.59      135.15    122.36 o 
   6   9  10     1266.73     1884.91    289.04 o 
   7   9  10     1673.99     1696.70    323.22 o 
   8   9  10      458.79      752.19    525.47 o 
   9   9  10     3292.88     3002.80    114.98 o 
  -9  10  10       85.74      172.69    132.06 o 
  -8  10  10      678.94     1255.03    309.83 o 
  -7  10  10     2285.40     3117.73    464.52 o 
  -6  10  10      133.37      322.76    217.02 o 
  -5  10  10      850.71      819.14     33.71 o 
  -4  10  10       81.73      109.43     85.42 o 
  -3  10  10       16.77      247.96    418.81 o 
  -2  10  10     1591.63     2133.28    522.70 o 
  -1  10  10     2751.61     2640.28    357.39 o 
   0  10  10      264.32      487.94    235.62 o 
   1  10  10      859.37      896.97    142.47 o 
   2  10  10      175.56      228.93     69.55 o 
   3  10  10        7.72       37.80     53.94 o 
   4  10  10      326.97      467.58    121.84 o 
   5  10  10       58.88       93.59    190.65 o 
   6  10  10     1976.25     2212.77    207.73 o 
   7  10  10      609.36      609.05    115.44 o 
   8  10  10     1153.86     1113.74    184.24 o 
  -7  11  10      900.19     1158.99    320.92 o 
  -6  11  10     1222.29     1361.24    492.22 o 
  -5  11  10      479.02      497.77     50.33 o 
  -4  11  10     1094.77     1038.01    178.24 o 
  -3  11  10     1810.12     2468.97    539.32 o 
  -2  11  10      447.84      506.08     98.81 o 
  -1  11  10      107.50      498.69    535.63 o 
   0  11  10        3.06       87.45    153.40 o 
   1  11  10      486.12      566.21    138.75 o 
   2  11  10     2976.55     2741.12    108.39 o 
   3  11  10       55.36      101.35     91.60 o 
   4  11  10      253.83      273.65     40.73 o 
   5  11  10      889.97      798.72     64.64 o 
   6  11  10     1626.36     1673.01    235.95 o 
   7  11  10     1920.33     2499.91    334.77 o 
  -6  12  10      754.42      832.07    345.39 o 
  -5  12  10      161.21      105.28    489.45 o 
  -4  12  10      232.69      543.48    295.52 o 
  -3  12  10     2827.41     2461.12    457.59 o 
  -2  12  10      225.71      188.86    494.99 o 
  -1  12  10      603.94      808.06    332.00 o 
   0  12  10       64.92       39.71    189.64 o 
   1  12  10     3689.88     3488.66    187.96 o 
   2  12  10      529.91      700.35    328.95 o 
   3  12  10     1480.39     1370.50     54.02 o 
   4  12  10      147.42      246.79    191.48 o 
   5  12  10     3900.83     3498.78    144.76 o 
  -3  13  10       60.77      148.22    442.82 o 
  -2  13  10      604.73      872.71    543.48 o 
  -1  13  10     1094.04     1130.36     49.41 o 
   0  13  10      167.79      284.20    161.14 o 
   1  13  10       80.42      238.37    163.45 o 
   2  13  10     1305.86     1554.08    348.39 o 
   3  13  10      960.38     1240.38    157.23 o 
  -4 -12  11      809.57      803.44    215.64 o 
  -3 -12  11      949.27      824.22    545.33 o 
  -1 -12  11     1346.38     2171.14    385.10 o 
   0 -12  11      484.45      558.25    226.72 o 
   1 -12  11      774.77     1790.66    479.76 o 
   2 -12  11     4809.07     3998.05    106.30 o 
   3 -12  11      476.40      581.33    139.88 o 
  -6 -11  11      527.59      417.42     30.48 o 
  -5 -11  11      956.72     1004.77    106.20 o 
  -4 -11  11      422.38      458.06    470.98 o 
  -3 -11  11      763.28      855.16    159.77 o 
  -1 -11  11      166.40      278.07    115.93 o 
   0 -11  11      707.03      673.57    106.20 o 
   1 -11  11     2786.38     2530.41    117.18 o 
   2 -11  11      679.14      522.92     34.86 o 
   3 -11  11      408.09      453.28    183.49 o 
   4 -11  11      496.09      738.65    217.04 o 
   5 -11  11      895.70     1406.63    298.06 o 
  -8 -10  11     1797.87     2414.02    344.00 o 
  -7 -10  11      150.43      319.07    265.51 o 
  -6 -10  11     1472.18     2126.82    344.46 o 
  -5 -10  11      521.45      421.58     11.54 o 
  -4 -10  11       95.59      139.91    388.79 o 
  -3 -10  11      819.91      820.53    104.82 o 
  -2 -10  11       33.68      304.73    238.84 o 
  -1 -10  11      525.11      612.40    247.45 o 
   0 -10  11     1164.92     1164.31     95.08 o 
   1 -10  11       78.46      248.73    135.18 o 
   2 -10  11     1191.54     1170.21     90.38 o 
   3 -10  11      461.88      504.55    125.02 o 
   4 -10  11      855.83      935.18    228.27 o 
   5 -10  11      360.72      308.32     72.76 o 
   6 -10  11       36.54      115.19    273.63 o 
   7 -10  11      131.26      348.77    347.82 o 
  -9  -9  11      882.42      752.19     21.24 o 
  -8  -9  11     1370.26     2215.01    416.50 o 
  -7  -9  11     4265.68     4140.50    288.13 o 
  -6  -9  11      552.22      905.73    431.04 o 
  -5  -9  11        8.39      268.74    459.90 o 
  -4  -9  11     2134.41     2121.74     69.26 o 
  -3  -9  11     1072.04     1209.78    545.79 o 
  -2  -9  11     3000.15     3376.31    242.59 o 
  -1  -9  11       59.13      185.96     86.50 o 
   0  -9  11      666.48      541.72     29.77 o 
   1  -9  11     1940.23     2276.29    178.00 o 
   2  -9  11      156.87      252.39    262.84 o 
   3  -9  11      317.40      365.15     53.92 o 
   4  -9  11      805.04     1389.10    158.32 o 
   5  -9  11       18.89      248.45    309.30 o 
   6  -9  11      520.38      767.11    238.88 o 
   7  -9  11      878.61     1042.03    173.95 o 
   8  -9  11      648.57      625.26    112.33 o 
  -8  -8  11     2292.62     2445.42    294.13 o 
  -7  -8  11      282.09      244.73    307.06 o 
  -6  -8  11     3590.16     3963.65    387.87 o 
  -5  -8  11     1045.31     1564.87    318.61 o 
  -4  -8  11      748.21      937.35    463.60 o 
  -3  -8  11     7995.26     6829.01    443.74 o 
  -2  -8  11     5798.61     5993.28    162.77 o 
  -1  -8  11     2953.79     2593.35    141.17 o 
   0  -8  11     2999.96     3253.68    242.79 o 
   1  -8  11     2991.45     2612.03    243.11 o 
   2  -8  11    11231.52    11036.71    154.25 o 
   3  -8  11      849.28     1592.21    201.72 o 
   4  -8  11      338.71      273.58     52.09 o 
   5  -8  11     1247.41     1653.70    132.98 o 
   6  -8  11     1106.67     1147.13    287.52 o 
   7  -8  11      125.83      269.73    105.76 o 
   8  -8  11      471.76      331.86     58.24 o 
   9  -8  11      348.80      447.12    228.28 o 
 -10  -7  11      621.12      619.21    313.53 o 
  -9  -7  11      586.66      691.70    137.60 o 
  -8  -7  11      257.58      247.04    237.80 o 
  -7  -7  11     3695.87     4136.81    515.31 o 
  -6  -7  11      155.91      269.66    274.28 o 
  -5  -7  11      153.81      324.15    193.01 o 
  -4  -7  11      779.47     1667.84    473.75 o 
  -3  -7  11     4403.44     4219.98    222.33 o 
  -2  -7  11     8547.35     8196.39    164.01 o 
  -1  -7  11     1694.70     1483.09     99.51 o 
   0  -7  11     1008.91     1031.37    181.47 o 
   1  -7  11     7323.14     6992.02    227.18 o 
   2  -7  11     3288.07     3502.58    171.31 o 
   3  -7  11     2696.19     2517.07    244.27 o 
   4  -7  11     4463.21     3952.13    261.20 o 
   5  -7  11      944.59      895.44    130.58 o 
   6  -7  11     3568.08     3318.05    233.34 o 
   7  -7  11      274.67      331.55     57.55 o 
   8  -7  11      941.09     1081.78    106.16 o 
   9  -7  11       28.09       67.40    140.26 o 
  10  -7  11      691.40      812.32    218.58 o 
 -11  -6  11      270.63      266.89    138.99 o 
 -10  -6  11     1587.88     1443.89    277.51 o 
  -9  -6  11      729.95      663.53     92.35 o 
  -8  -6  11      852.28     1559.79    255.35 o 
  -7  -6  11       27.33      131.60    315.37 o 
  -6  -6  11     1002.55     1195.01    386.95 o 
  -5  -6  11      929.46     1357.08    123.75 o 
  -4  -6  11      705.28      612.28      4.62 o 
  -3  -6  11      340.53      264.84     46.74 o 
  -2  -6  11     2053.95     2586.90    194.04 o 
  -1  -6  11     2789.40     2792.32     59.13 o 
   0  -6  11      551.35      552.35     35.84 o 
   1  -6  11     1210.30     2045.50    274.04 o 
   2  -6  11      436.41      582.64    292.89 o 
   3  -6  11       51.09      210.76    124.04 o 
   4  -6  11     3468.35     3108.92    116.57 o 
   5  -6  11     7501.31     6776.70    119.95 o 
   6  -6  11      223.21      246.18     81.20 o 
   7  -6  11      440.90      562.03    133.61 o 
   8  -6  11     1079.94     1121.33    180.82 o 
   9  -6  11     1310.28     1281.61     48.93 o 
  10  -6  11      927.70     1050.78    162.11 o 
 -11  -5  11     1378.74     1194.54     20.32 o 
 -10  -5  11       60.87       48.95    183.31 o 
  -9  -5  11      664.73      743.88    459.90 o 
  -8  -5  11     1440.17     1621.66    204.09 o 
  -7  -5  11     1703.24     2171.61    360.63 o 
  -6  -5  11      132.01      244.73     71.11 o 
  -5  -5  11      644.21      808.52    104.36 o 
  -4  -5  11     3294.15     3194.54    171.81 o 
  -3  -5  11     2916.84     2507.02    111.73 o 
  -2  -5  11      793.80      780.76     78.48 o 
  -1  -5  11      696.94      606.53     70.68 o 
   0  -5  11     2426.74     2601.92    310.63 o 
   1  -5  11      639.36      674.41    146.12 o 
   2  -5  11     6432.00     5437.77    209.15 o 
   3  -5  11     3876.46     3853.98    176.15 o 
   4  -5  11      370.92      436.69     74.83 o 
   5  -5  11      382.16      453.33     56.95 o 
   6  -5  11      995.72     1063.56    167.65 o 
   7  -5  11      113.49      209.26    118.82 o 
   8  -5  11      202.99      356.60    217.29 o 
   9  -5  11      142.03      388.24    236.89 o 
  10  -5  11      984.58      822.61    247.87 o 
  11  -5  11      190.83      244.84     71.80 o 
 -12  -4  11     1554.18     1874.70    437.28 o 
 -11  -4  11       60.60       30.48    426.19 o 
 -10  -4  11       44.69       60.03    474.68 o 
  -9  -4  11      965.17     1496.99    219.79 o 
  -8  -4  11     3191.60     2989.36    319.53 o 
  -7  -4  11     3774.01     4354.29    482.99 o 
  -6  -4  11     1346.48     1526.08    332.46 o 
  -5  -4  11      397.79      444.74     76.37 o 
  -4  -4  11     7238.38     6819.89     74.84 o 
  -3  -4  11     1282.78     1900.76    159.87 o 
  -2  -4  11    12798.90    14004.74    394.88 o 
  -1  -4  11     2253.06     2290.83    196.86 o 
   0  -4  11      655.60     1411.53    223.42 o 
   1  -4  11     2329.24     2624.63    127.02 o 
   2  -4  11     6059.79     6028.41    277.79 o 
   3  -4  11     6366.66     6411.27    127.33 o 
   4  -4  11       55.84      231.40     84.81 o 
   5  -4  11     1277.16     1320.24     91.79 o 
   6  -4  11     4595.77     4989.95    285.88 o 
   7  -4  11     4887.50     4774.52    232.35 o 
   8  -4  11      143.68      300.12    100.02 o 
   9  -4  11      230.73      399.40    122.99 o 
  10  -4  11      164.39      230.44    180.57 o 
  11  -4  11     4106.98     4310.40    197.74 o 
 -12  -3  11      918.72     1109.58     58.64 o 
 -11  -3  11      131.98      104.36    187.47 o 
 -10  -3  11      471.09      518.54    282.59 o 
  -9  -3  11     1153.66     1555.17    445.13 o 
  -8  -3  11     3887.95     4027.38    227.18 o 
  -7  -3  11       86.83      232.72    485.76 o 
  -6  -3  11     2447.18     2089.30     76.93 o 
  -5  -3  11     1299.63     1460.17    141.50 o 
  -4  -3  11     1165.55     1546.10    174.35 o 
  -3  -3  11    13547.28    14378.19    226.29 o 
  -2  -3  11     4701.16     5011.15    108.94 o 
  -1  -3  11     5570.93     5672.34    125.57 o 
   0  -3  11       44.05       88.85     54.58 o 
   1  -3  11     3681.59     3866.68    134.56 o 
   2  -3  11     7340.20     6681.99    177.21 o 
   3  -3  11     4165.93     4512.21    134.96 o 
   4  -3  11     2076.84     2548.69    205.76 o 
   5  -3  11     4060.59     3670.41    273.40 o 
   6  -3  11     1495.66     1719.55     93.33 o 
   7  -3  11     6658.73     6464.73    268.96 o 
   8  -3  11      875.74     1257.78    113.30 o 
   9  -3  11      883.33      863.45    115.84 o 
  10  -3  11      356.18      491.82     93.60 o 
  11  -3  11     2620.24     2491.46    105.06 o 
 -12  -2  11      544.01      618.74     93.74 o 
 -11  -2  11      540.92      639.52    502.38 o 
 -10  -2  11     1569.20     1532.54    431.27 o 
  -9  -2  11      399.67      603.97    543.48 o 
  -8  -2  11      171.46      223.02    343.08 o 
  -7  -2  11     2390.50     2953.40    311.98 o 
  -6  -2  11     1748.35     1626.00    174.54 o 
  -5  -2  11     2219.79     1913.65     97.62 o 
  -4  -2  11     1514.23     1342.07    179.63 o 
  -3  -2  11     3924.28     3841.82    152.35 o 
  -2  -2  11     2108.28     1939.61    263.65 o 
  -1  -2  11     5236.46     4938.13    255.57 o 
   0  -2  11      608.58      796.76    131.02 o 
   1  -2  11     3306.39     3381.90    283.17 o 
   2  -2  11      800.60      899.72    177.72 o 
   3  -2  11     8499.73     8166.19    189.02 o 
   4  -2  11      906.14     1096.49     86.96 o 
   5  -2  11     2346.88     2779.37    156.16 o 
   6  -2  11     3029.66     2762.30     82.90 o 
   7  -2  11     1608.19     1659.97    211.36 o 
   8  -2  11     5043.82     4581.51    105.40 o 
   9  -2  11     2731.21     2440.49     84.25 o 
  10  -2  11     2003.15     1676.19    182.47 o 
  11  -2  11       80.35       70.95    198.37 o 
 -12  -1  11     1274.01     1933.34    276.59 o 
 -11  -1  11      194.98      298.75    475.60 o 
 -10  -1  11      199.29      265.51    276.13 o 
  -9  -1  11      309.40      299.21    432.20 o 
  -8  -1  11     1905.98     2044.62    277.97 o 
  -7  -1  11       33.15       91.06    242.19 o 
  -6  -1  11     1939.04     2644.61    338.18 o 
  -5  -1  11     1985.36     1948.38    267.67 o 
  -4  -1  11     2412.16     2591.85    116.17 o 
  -3  -1  11      282.61      251.03     39.98 o 
  -2  -1  11     4385.75     4085.09    224.27 o 
  -1  -1  11     2222.36     2491.59     59.98 o 
   0  -1  11     5583.62     5211.55    206.00 o 
   1  -1  11     6677.55     6614.41    103.79 o 
   2  -1  11     2831.01     2666.64    184.07 o 
   3  -1  11     3612.46     3463.97     96.06 o 
   4  -1  11     2553.15     2699.50    130.57 o 
   5  -1  11      773.99      959.07    238.75 o 
   6  -1  11     7424.40     7194.33    246.12 o 
   7  -1  11     5610.12     5346.19    171.56 o 
   8  -1  11     2378.44     2554.70    212.84 o 
   9  -1  11     2053.37     1965.16     98.07 o 
  10  -1  11       14.48      136.79     49.82 o 
  11  -1  11     2153.82     1987.39    296.91 o 
  12  -1  11      274.79      484.38    262.74 o 
 -12   0  11     3082.73     3446.49    437.28 o 
 -11   0  11      538.70      675.08    285.82 o 
 -10   0  11        1.85       90.04     70.19 o 
  -9   0  11     1002.88     1128.05    356.47 o 
  -8   0  11     4349.30     4206.53    129.29 o 
  -7   0  11      459.16      545.20    333.29 o 
  -6   0  11      441.82     1285.85    205.86 o 
  -5   0  11     1960.74     2351.54    143.85 o 
  -4   0  11     1146.39     1050.30     52.74 o 
  -3   0  11     1127.85     1103.88     93.22 o 
  -2   0  11     1602.93     1569.28    158.48 o 
  -1   0  11      445.77     1069.01    167.67 o 
   0   0  11     1457.69     1300.47     67.00 o 
   1   0  11     3333.16     3189.37     83.62 o 
   2   0  11       68.77       45.14     29.65 o 
   3   0  11     9654.13    10391.51   1227.10 o 
   4   0  11        8.75       14.95     43.58 o 
   5   0  11     4356.38     4374.10    215.71 o 
   6   0  11     2005.36     2112.96     47.34 o 
   7   0  11    31257.94    29270.44    152.33 o 
   8   0  11      958.66      808.12    469.07 o 
   9   0  11       12.71      149.98     44.99 o 
  10   0  11     1626.88     1577.54    163.75 o 
  11   0  11     2656.47     2981.47     95.08 o 
  12   0  11      103.13       97.71     29.86 o 
 -12   1  11     1171.81     1496.99    132.98 o 
 -11   1  11      168.90      268.74    134.83 o 
 -10   1  11      185.81      275.66    213.33 o 
  -9   1  11      327.05      410.49    222.56 o 
  -8   1  11     1763.48     2279.66    392.95 o 
  -7   1  11       46.95      360.52    228.29 o 
  -6   1  11     1739.03     2273.29    170.48 o 
  -5   1  11     2039.61     2345.62    169.04 o 
  -4   1  11     2282.83     2805.01    149.09 o 
  -3   1  11      382.10      442.23    167.30 o 
  -2   1  11     5105.10     4575.63    271.94 o 
  -1   1  11     2181.00     1997.07     46.59 o 
   0   1  11     5785.17     5424.20    247.12 o 
   1   1  11     5990.59     6102.22    144.04 o 
   2   1  11     2373.16     2191.87     96.92 o 
   3   1  11     3311.13     3532.24    230.43 o 
   4   1  11     2300.13     2432.92    178.56 o 
   5   1  11     1028.52     1138.82    174.55 o 
   6   1  11     7304.51     6865.99    177.21 o 
   7   1  11     5963.13     5214.11    152.43 o 
   8   1  11     2432.28     3150.81    238.11 o 
   9   1  11     2118.84     2357.06    163.18 o 
  10   1  11       34.81      172.34     73.73 o 
  11   1  11     2023.24     2197.81    188.69 o 
  12   1  11      363.17      426.47     86.27 o 
 -12   2  11      525.22      712.48    482.53 o 
 -11   2  11      496.88      452.51    291.36 o 
 -10   2  11     1348.53     1223.17    234.57 o 
  -9   2  11      373.28      414.19    348.62 o 
  -8   2  11      188.25      394.33    506.54 o 
  -7   2  11     2433.03     2129.78    321.89 o 
  -6   2  11     1861.44     1824.96    427.58 o 
  -5   2  11     1979.17     1786.63    218.95 o 
  -4   2  11     1607.77     1692.47    103.45 o 
  -3   2  11     3947.78     3605.72    218.43 o 
  -2   2  11     2310.10     2163.41    119.26 o 
  -1   2  11     6018.45     5474.97    242.93 o 
   0   2  11      693.88      707.37     59.59 o 
   1   2  11     3182.14     3187.40    173.03 o 
   2   2  11      653.37      806.20    142.49 o 
   3   2  11     7722.21     6773.72     73.14 o 
   4   2  11      818.93     1121.94    196.71 o 
   5   2  11     2883.69     2739.60    348.70 o 
   6   2  11     3670.88     3741.41     74.69 o 
   7   2  11     1598.40     1817.38    249.47 o 
   8   2  11     5701.41     5241.90    143.42 o 
   9   2  11     2528.76     2228.54     47.57 o 
  10   2  11     1753.09     1623.33     80.10 o 
  11   2  11      152.86      153.05     66.92 o 
 -12   3  11      854.33     1351.54    543.94 o 
 -11   3  11      168.59      144.99    504.23 o 
 -10   3  11      391.83      347.24    506.54 o 
  -9   3  11     1198.20     2140.21    511.62 o 
  -8   3  11     4005.88     3890.24    104.36 o 
  -7   3  11       40.20      266.27    117.04 o 
  -6   3  11     2335.47     2660.09    151.49 o 
  -5   3  11     1319.60     1308.19    122.32 o 
  -4   3  11     1133.98     1496.40    172.53 o 
  -3   3  11    13537.39    13598.37    919.34 o 
  -2   3  11     5168.04     4877.89    220.21 o 
  -1   3  11     5712.19     5599.10    192.70 o 
   0   3  11       24.27       62.58     52.56 o 
   1   3  11     3377.36     3052.10     83.26 o 
   2   3  11     6658.72     5995.13    156.88 o 
   3   3  11     3835.09     3673.79    205.84 o 
   4   3  11     2277.25     2092.16    269.46 o 
   5   3  11     4521.26     4193.51    280.82 o 
   6   3  11     1405.40     1505.13    214.01 o 
   7   3  11     6514.23     6068.38    191.24 o 
   8   3  11     1033.37     1197.28    138.88 o 
   9   3  11      968.34      951.17    209.56 o 
  10   3  11      359.81      305.68    453.90 o 
  11   3  11     2181.86     1677.21    311.96 o 
 -12   4  11     1615.84     2112.96    357.39 o 
 -11   4  11       90.80      313.99    357.86 o 
 -10   4  11       32.95      195.32    287.67 o 
  -9   4  11     1075.73     1170.53     21.70 o 
  -8   4  11     3650.87     4148.81    424.35 o 
  -7   4  11     3800.82     3532.62     78.11 o 
  -6   4  11     1457.94     1443.53    218.49 o 
  -5   4  11      254.69      253.51     70.31 o 
  -4   4  11     6598.90     6373.51    195.57 o 
  -3   4  11     1097.89     1485.74    134.41 o 
  -2   4  11    13311.71    13342.50    591.16 o 
  -1   4  11     2413.69     2606.27    174.50 o 
   0   4  11      546.72      897.51    174.83 o 
   1   4  11     2185.02     2695.25    171.90 o 
   2   4  11     5337.82     5248.36    125.39 o 
   3   4  11     6022.09     5877.27    224.98 o 
   4   4  11       57.08      211.97    129.41 o 
   5   4  11     1141.10     1715.40    180.50 o 
   6   4  11     4980.72     4306.11    194.63 o 
   7   4  11     4986.26     5134.15    217.48 o 
   8   4  11      216.85      387.35    198.15 o 
   9   4  11      302.96      589.86    236.58 o 
  10   4  11      177.98      344.93    531.93 o 
  11   4  11     4372.15     3971.97    123.64 o 
 -11   5  11     1191.27     1943.50    324.61 o 
 -10   5  11       57.94      126.06    332.00 o 
  -9   5  11      769.28      929.50    482.53 o 
  -8   5  11     1601.17     1697.12    156.35 o 
  -7   5  11     1992.45     2037.71     89.35 o 
  -6   5  11      154.79      360.23    286.04 o 
  -5   5  11      604.40      715.66     92.58 o 
  -4   5  11     2775.30     2839.66    148.15 o 
  -3   5  11     2987.81     2672.81    107.28 o 
  -2   5  11     1046.65     1020.19     88.74 o 
  -1   5  11      726.62      596.94     53.28 o 
   0   5  11     2227.49     2482.07    196.82 o 
   1   5  11      681.08     1352.71    147.36 o 
   2   5  11     6813.08     6038.44    174.51 o 
   3   5  11     3826.35     4131.51    294.01 o 
   4   5  11      300.57      406.57     92.24 o 
   5   5  11      431.70      539.80    241.68 o 
   6   5  11      947.98     1099.57    306.99 o 
   7   5  11      155.40      162.88     25.81 o 
   8   5  11      211.80      315.00    171.90 o 
   9   5  11      175.55      313.98    166.51 o 
  10   5  11     1029.13     1805.44    410.49 o 
  11   5  11      193.00      388.40    143.82 o 
 -11   6  11      254.06      418.34    126.52 o 
 -10   6  11     1633.42     1503.92    146.37 o 
  -9   6  11      716.94     1254.11    492.69 o 
  -8   6  11      917.56     1760.22    348.42 o 
  -7   6  11       26.71       46.55    335.82 o 
  -6   6  11     1050.84     1983.11    336.04 o 
  -5   6  11     1129.07     1526.02    261.47 o 
  -4   6  11      654.82      661.57    303.54 o 
  -3   6  11      359.49      472.94    133.57 o 
  -2   6  11     2066.17     2081.72     81.28 o 
  -1   6  11     2486.40     2504.72    143.30 o 
   0   6  11      701.43      800.41    187.02 o 
   1   6  11     1294.54     1367.18    129.86 o 
   2   6  11      484.73      479.13     73.28 o 
   3   6  11       51.80      237.40    179.43 o 
   4   6  11     3604.13     3903.06    132.50 o 
   5   6  11     7226.72     6464.84     88.90 o 
   6   6  11      251.45      302.51    212.22 o 
   7   6  11      397.09      479.48    224.17 o 
   8   6  11      762.80      896.46    285.00 o 
   9   6  11     1461.86     2238.56    505.15 o 
  10   6  11     1008.19      969.91     52.66 o 
 -10   7  11      621.71      563.33     95.12 o 
  -9   7  11      690.06      671.84    138.99 o 
  -8   7  11      275.31      381.68     62.78 o 
  -7   7  11     3902.86     3425.99    265.27 o 
  -6   7  11       91.83      157.50    109.96 o 
  -5   7  11       86.05      164.10     45.97 o 
  -4   7  11      647.42      929.59    315.61 o 
  -3   7  11     4771.47     4319.26     83.58 o 
  -2   7  11     9002.71     8313.13    125.00 o 
  -1   7  11     1641.47     1495.32    271.42 o 
   0   7  11     1195.27     1106.95    169.10 o 
   1   7  11     7525.07     6891.25    149.07 o 
   2   7  11     3572.89     3864.19    222.97 o 
   3   7  11     2529.88     2728.89    227.09 o 
   4   7  11     4256.20     4218.82    188.55 o 
   5   7  11      874.27      894.20    100.83 o 
   6   7  11     3225.70     3253.55    134.95 o 
   7   7  11      254.01      256.08    106.91 o 
   8   7  11      952.21     1707.05    307.76 o 
   9   7  11       51.40      395.72    411.88 o 
  10   7  11      804.82      862.63    448.13 o 
 -10   8  11      880.12      885.63     45.25 o 
  -9   8  11     1560.08     2115.36    224.00 o 
  -8   8  11     2283.22     2825.81    284.15 o 
  -7   8  11      175.47      315.70     82.40 o 
  -6   8  11     3615.43     3187.68     59.55 o 
  -5   8  11     1091.84     1206.12    172.69 o 
  -4   8  11      846.69      790.51      4.62 o 
  -3   8  11     7697.56     7033.82    355.55 o 
  -2   8  11     5696.05     5830.50    115.90 o 
  -1   8  11     3139.09     3103.09    243.57 o 
   0   8  11     2963.11     3154.36    248.28 o 
   1   8  11     2849.29     2808.84    190.01 o 
   2   8  11    10789.15    11859.88    925.34 o 
   3   8  11     1059.20     1528.49    273.38 o 
   4   8  11      284.90      260.36    219.42 o 
   5   8  11     1158.05     1415.63    131.21 o 
   6   8  11     1243.65     1481.85    238.20 o 
   7   8  11       97.92      266.65    201.34 o 
   8   8  11      532.22      382.33    471.45 o 
   9   8  11      327.09      333.84     84.04 o 
  -9   9  11      795.08      729.75    206.59 o 
  -8   9  11     1297.19     1457.55    225.04 o 
  -7   9  11     4080.55     3562.39    208.71 o 
  -6   9  11      539.14      525.93    352.78 o 
  -5   9  11        6.71      408.19    489.45 o 
  -4   9  11     2231.48     2564.55    194.86 o 
  -3   9  11     1185.84     1339.07    519.93 o 
  -2   9  11     3081.81     2942.73     94.20 o 
  -1   9  11       61.43      134.51     76.26 o 
   0   9  11      743.91      799.23    111.01 o 
   1   9  11     2123.65     2609.02    243.73 o 
   2   9  11      203.35      317.91    121.51 o 
   3   9  11      371.00      486.69    115.36 o 
   4   9  11      912.68     1292.67    306.37 o 
   5   9  11       15.68       37.21     69.72 o 
   6   9  11      518.63      806.36    257.45 o 
   7   9  11      955.11     1932.42    295.38 o 
   8   9  11      631.11      472.83    249.34 o 
  -8  10  11     1652.27     1406.95     23.09 o 
  -7  10  11      165.22      201.78    517.16 o 
  -6  10  11     1390.79     1241.18    124.21 o 
  -5  10  11      537.65      458.98    124.67 o 
  -4  10  11       91.31      233.65    548.56 o 
  -3  10  11      790.44      908.26    230.41 o 
  -2  10  11       59.03      221.64    248.88 o 
  -1  10  11      597.31      688.39    234.81 o 
   0  10  11     1069.75     1035.32    211.89 o 
   1  10  11       27.60      123.20     61.81 o 
   2  10  11     1334.50     1287.73    153.42 o 
   3  10  11      435.18      713.36    303.31 o 
   4  10  11      785.85      875.32     91.29 o 
   5  10  11      353.53      510.02    253.00 o 
   6  10  11       18.70      102.33    231.45 o 
   7  10  11      125.81      245.20    234.64 o 
  -6  11  11      524.17      560.10    330.15 o 
  -5  11  11      998.56     1002.46    258.12 o 
  -4  11  11      419.84      556.41    335.69 o 
  -3  11  11      769.91      955.82    321.38 o 
  -2  11  11      970.60      932.73    122.83 o 
  -1  11  11      171.89      156.60     26.55 o 
   0  11  11      665.08      739.87     75.80 o 
   1  11  11     2847.54     2804.58     88.74 o 
   2  11  11      602.31      540.44    224.21 o 
   3  11  11      466.17     1036.40    386.71 o 
   4  11  11      583.16      753.27    307.14 o 
   5  11  11      732.83      786.69    123.12 o 
  -4  12  11      662.63      890.25    384.18 o 
  -3  12  11      855.59      944.28    326.92 o 
  -2  12  11     1650.52     2190.54    539.32 o 
  -1  12  11     1231.73     1523.94    226.03 o 
   0  12  11      559.21      605.80    237.40 o 
   1  12  11      656.51      879.30    223.26 o 
   2  12  11     4892.86     4524.93    326.61 o 
   3  12  11      555.32      655.33    133.77 o 
  -1 -11  12     1070.58      939.31     36.48 o 
   0 -11  12     1852.99     2454.68    362.58 o 
   1 -11  12     1308.33     1891.08    276.96 o 
   2 -11  12      974.43     1250.41    332.38 o 
   3 -11  12     1075.52     1166.39    235.66 o 
   4 -11  12      430.11      501.85     56.33 o 
  -4 -10  12      400.70      444.66     18.93 o 
  -3 -10  12      483.21      475.14    435.89 o 
  -2 -10  12       73.08       47.56    149.38 o 
  -1 -10  12     3880.51     3752.87    110.82 o 
   0 -10  12      740.75      835.22     65.00 o 
   1 -10  12      887.21      754.77    149.38 o 
   2 -10  12      546.73      481.59     71.33 o 
   3 -10  12     2054.59     2283.00    330.10 o 
   4 -10  12     1294.98     1244.97    177.96 o 
   5 -10  12     1660.41     1693.33    270.12 o 
   6 -10  12      248.18      205.75     79.19 o 
  -7  -9  12      271.75      307.99     43.87 o 
  -6  -9  12      441.13      477.91    204.55 o 
  -5  -9  12     1332.93     1673.38    292.75 o 
  -4  -9  12     1181.66     1241.18    521.31 o 
  -3  -9  12      596.66      572.11     22.63 o 
  -2  -9  12      307.54      392.61    127.30 o 
  -1  -9  12      339.98      309.65     33.63 o 
   0  -9  12     1228.23     1215.09    313.60 o 
   1  -9  12       56.49       76.64    366.38 o 
   2  -9  12      273.80      392.94    350.53 o 
   3  -9  12     1273.10     2128.74    270.72 o 
   4  -9  12     2472.23     2940.78    282.34 o 
   5  -9  12      771.60      679.93    105.23 o 
   6  -9  12      457.00      330.62    134.37 o 
   7  -9  12     2439.80     1997.26    162.26 o 
  -9  -8  12       64.81       54.49    324.15 o 
  -8  -8  12      617.85      503.31     10.16 o 
  -7  -8  12     1879.83     2339.22    458.06 o 
  -6  -8  12      190.98      364.32    507.92 o 
  -5  -8  12      177.13      440.97    413.27 o 
  -4  -8  12      608.13      463.60    186.08 o 
  -3  -8  12     1222.68     1055.10     12.01 o 
  -2  -8  12     3707.22     3718.09    211.06 o 
  -1  -8  12      368.45      684.10    224.78 o 
   0  -8  12     1130.33     1397.89    155.15 o 
   1  -8  12     1763.17     1625.49     26.92 o 
   2  -8  12      361.71      374.26     50.33 o 
   3  -8  12      290.66      278.92    362.73 o 
   4  -8  12     2860.75     2458.17    340.87 o 
   5  -8  12      641.84      507.87     33.71 o 
   6  -8  12      486.95      490.24    134.70 o 
   7  -8  12     1059.79      906.07    132.10 o 
   8  -8  12     1968.47     2012.47    273.25 o 
  -9  -7  12      898.21      707.40    124.67 o 
  -8  -7  12      150.73      415.11    237.80 o 
  -7  -7  12      169.85      296.44    229.95 o 
  -6  -7  12      307.97      328.77    487.61 o 
  -5  -7  12       86.81      428.04    541.17 o 
  -4  -7  12      408.39      615.51    382.79 o 
  -3  -7  12     4064.93     3909.77    140.59 o 
  -2  -7  12     1874.54     1940.74    282.98 o 
  -1  -7  12     3472.19     3716.75    326.74 o 
   0  -7  12      420.72      447.39    125.36 o 
   1  -7  12     2195.79     2977.25    275.84 o 
   2  -7  12     2246.59     3117.00    270.57 o 
   3  -7  12      681.96      844.11     92.61 o 
   4  -7  12     1790.58     2534.89    257.79 o 
   5  -7  12     6607.44     5965.63    162.97 o 
   6  -7  12       28.36      197.52    143.76 o 
   7  -7  12     2447.66     1922.94     33.55 o 
   8  -7  12     2081.96     1869.92    136.73 o 
   9  -7  12     1230.36     1392.22    116.01 o 
 -10  -6  12     1727.83     1879.32     44.33 o 
  -9  -6  12      193.73      474.22    524.55 o 
  -8  -6  12      358.25      346.77      7.85 o 
  -7  -6  12      285.49      348.62     82.19 o 
  -6  -6  12      443.13      663.07    285.36 o 
  -5  -6  12      688.45      834.38    183.78 o 
  -4  -6  12      259.95      454.36    133.45 o 
  -3  -6  12      347.49      488.56    127.58 o 
  -2  -6  12     6215.81     5355.52    342.16 o 
  -1  -6  12     3271.21     2982.83     80.39 o 
   0  -6  12     1836.80     1819.97    133.29 o 
   1  -6  12     1021.61      973.84     57.90 o 
   2  -6  12     2832.55     2621.97    156.53 o 
   3  -6  12     6478.81     5779.34    172.45 o 
   4  -6  12     3545.51     4085.11    222.70 o 
   5  -6  12     2211.61     3080.35    239.49 o 
   6  -6  12     3582.45     3850.31    206.70 o 
   7  -6  12      708.43      729.03    171.86 o 
   8  -6  12     2691.51     2594.27    225.71 o 
   9  -6  12       49.67      221.96    133.50 o 
 -11  -5  12      424.35      498.23    185.62 o 
 -10  -5  12      769.48      730.49     88.19 o 
  -9  -5  12      315.87      508.39    252.11 o 
  -8  -5  12     2019.65     2428.80    493.15 o 
  -7  -5  12      328.34      321.84     93.27 o 
  -6  -5  12     1041.22     1086.50    288.13 o 
  -5  -5  12     1687.17     1627.67      5.54 o 
  -4  -5  12     2569.04     2390.80     86.35 o 
  -3  -5  12        8.10       45.07    170.07 o 
  -2  -5  12     1781.99     2106.20    125.27 o 
  -1  -5  12     6894.03     6367.75    256.35 o 
   0  -5  12     5073.91     4881.26    157.15 o 
   1  -5  12     2264.25     2117.86    218.91 o 
   2  -5  12     6014.23     5474.05    124.06 o 
   3  -5  12     7215.29     7115.57    155.70 o 
   4  -5  12     6137.90     5869.13    142.72 o 
   5  -5  12     1296.57     1375.53    190.25 o 
   6  -5  12      447.36      593.91    113.32 o 
   7  -5  12      112.55      131.01     22.06 o 
   8  -5  12      985.24      950.68    223.82 o 
   9  -5  12      315.95      272.90     83.37 o 
  10  -5  12      167.07      276.76     32.41 o 
 -11  -4  12      594.36      512.08     39.25 o 
 -10  -4  12      839.73      772.04     41.56 o 
  -9  -4  12      596.62      683.39    412.34 o 
  -8  -4  12      687.34     1175.15    166.23 o 
  -7  -4  12     1483.27     2173.45    275.20 o 
  -6  -4  12      994.48     1844.23    368.48 o 
  -5  -4  12      198.52      200.86     75.73 o 
  -4  -4  12     1222.97     1984.91    185.92 o 
  -3  -4  12     3168.19     3082.53    264.39 o 
  -2  -4  12     1681.74     1795.86    159.41 o 
  -1  -4  12     2014.53     2326.56    204.48 o 
   0  -4  12     1434.66     1472.84    143.69 o 
   1  -4  12      252.05      367.43    127.77 o 
   2  -4  12     4978.64     4356.00    107.34 o 
   3  -4  12     3245.10     2934.56    106.83 o 
   4  -4  12     1484.38     1527.36    287.68 o 
   5  -4  12     1224.41     1587.47    287.98 o 
   6  -4  12     1176.59     1110.42     59.66 o 
   7  -4  12      958.69      955.29     71.98 o 
   8  -4  12     1171.31     1148.36     97.48 o 
   9  -4  12      271.36      473.77    149.98 o 
  10  -4  12      460.38      539.26    184.58 o 
 -11  -3  12      772.52      695.39     28.63 o 
 -10  -3  12      500.80      755.88    514.39 o 
  -9  -3  12      889.82     1397.25    416.50 o 
  -8  -3  12      573.07     1000.61    238.72 o 
  -7  -3  12     5337.15     5194.68    306.60 o 
  -6  -3  12     1278.99     1289.66    481.14 o 
  -5  -3  12     5467.29     5501.28    224.41 o 
  -4  -3  12     1163.56     1257.33    267.92 o 
  -3  -3  12      384.27      582.48    100.36 o 
  -2  -3  12     5844.17     6208.85    201.99 o 
  -1  -3  12     5679.76     5482.11    245.80 o 
   0  -3  12      257.93      263.77     53.19 o 
   1  -3  12        3.13       35.45    122.92 o 
   2  -3  12      986.00      963.87     90.66 o 
   3  -3  12     2448.58     2517.98    218.12 o 
   4  -3  12      497.18      542.70    164.30 o 
   5  -3  12      914.54      924.09     47.63 o 
   6  -3  12     3184.87     2995.76     59.87 o 
   7  -3  12      581.76      755.48    167.62 o 
   8  -3  12      772.11      654.97     35.10 o 
   9  -3  12     2663.39     2755.23    156.15 o 
  10  -3  12      481.42      460.36     22.86 o 
 -11  -2  12      274.70      480.22    161.61 o 
 -10  -2  12     2006.07     2329.52    259.96 o 
  -9  -2  12      635.00      706.48    395.26 o 
  -8  -2  12      898.14      865.78    476.99 o 
  -7  -2  12     1259.23     1251.80    283.51 o 
  -6  -2  12    13685.08    14782.89    454.36 o 
  -5  -2  12     2945.48     3468.66    308.32 o 
  -4  -2  12     1993.91     2106.20    155.49 o 
  -3  -2  12      338.31      281.68     52.67 o 
  -2  -2  12     4230.99     4044.72    165.04 o
[truncated: 68,002 more chars]
